# Supplementary material for: Long-term relapse-free survival enabled by integrating targeted antibacteria in antitumor treatment
Source: Nat Commun. 2024 May 17;15:4194. doi: 10.1038/s41467-024-48662-x (PMC11101653; doi:10.1038/s41467-024-48662-x)
Supplement: Supplementary file 4 — Source data [file 41467_2024_48662_MOESM4_ESM.xlsx]

## Sheet: Fig. 2
Fig. 2a
EC group
	Day	0	2	4	6	8	10	12	14	16
Parameter y Tumor volume (mm3)	Data1	408.187	622.256	886.625	1070.36	1131.16	1143.48	1250.42	1315.71	1593.74
	Data2	368.64	617.03	779.291	911.192	948.397	1098.54	1191.33	1314.39	1360.65
	Data3	379.285	616.222	787.252	900.077	943.003	1102.01	1358.61	1476.24	1593.76
	Data4	392.767	659.567	887.716	930.306	990.377	1000.33	1166.45	1204.76	1345.9
Control group
	Day	0	2	4	6	8	10	12	14	16
Parameter y Tumor volume (mm3)	Data1	412.831	478.985	564.317	649.185	698.407	784.248	832.416	849.162	876.711
	Data2	405.206	450.272	544.083	683.063	691.98	806.226	903.077	959.165	1056.65
	Data3	389.935	452.624	477.148	513.061	518.604	504.213	547.37	559.184	671.987
	Data4	400.607	447.578	479.505	487.633	496.289	578.911	627.9	661.186	684.224
Fig.2b							Fig.2c							Fig.2d
IL-17 (pg/g)							TGF-β (pg/mg)							PD-1 (ng/mg)
Control group		Parameter x Day					Control group		Parameter x Day					Control group		Parameter x Day
		0	3	7	15				0	3	7	15				0	3	7	15
	Data1	68.3853	93.7402	86.1249	81.3127			Data1	53.3429	54.521	52.9637	62.5963			Data1	118.447	151.933	117.897	111.94
	Data2	104.747	84.792	67.1994	58.8392			Data2	42.7538	66.3829	54.5074	43.7559			Data2	177.645	106.915	137.452	120.691
	Data3	95.0633	87.0952	99.1993	98.5427			Data3	53.0992	33.0991	47.4796	52.4221			Data3	110.852	137.366	114.837	150.821
EC group		Parameter x Day					EC group		Parameter x Day					EC group		Parameter x Day
		0	3	7	5				0	3	7	5				0	3	7	5
	Data1	99.1993	145.597	108.873	129.415			Data1	56.3219	72.8013	77.8521	87.886			Data1	171.289	105.308	86.6844	75.2943
	Data2	86.1249	135.227	147.067	114.224			Data2	43.3361	60.154	69.8765	83.106			Data2	130.168	97.8296	89.8127	80.1756
	Data3	95.8768	117.919	144.225	144.421			Data3	45.2047	70.3775	74.5752	80.7363			Data3	115.918	158.142	77.8445	79.7897
Fig.2e
IL-12 (pg/mg)
Control group		Parameter x Day
		0	3	7	15
	Data1	123.215	149.331	154.012	84.1979
	Data2	118.848	157.507	165.212	110.829
	Data3	114.906	121.939	97.3232	94.501
EC group		Parameter x Day
		0	3	7	5
	Data1	101.96	65.406	18.8406	14.4954
	Data2	110.852	86.2361	50.8025	22.8498
	Data3	129.733	94.501	37.3189	17.9671
Fig.2f
CD3+/mm3							CD86+/mm3							ARG-1+/mm3
Control group		Parameter x Day					Control group		Parameter x Day					Control group		Parameter x Day
		0	3	7	15				0	3	7	15				0	3	7	15
	Data1	6.34758	5.86817	10.0878	9.83934			Data1	12.8189	9.61124	7.63851	12.0447			Data1	1.20321	0.507379	0.601124	1.20321
	Data2	9.59859	17.2254	6.68992	9.59859			Data2	9.17948	16.858	10.5541	12.8189			Data2	2.01574	2.81585	1.85349	2.01574
	Data3	9.83934	3.88713	11.2243	5.86817			Data3	11.8389	16.5585	9.21054	9.17948			Data3	1.35474	3.2208	2.81701	4.8276
	Data4	7.93246	14.1037	14.285	12.2507			Data4	12.0447	9.18791	16.7331	11.8389			Data4	4.37682	4.18008	0.895109	1.35755
EC group		Parameter x Day					EC group		Parameter x Day					EC group		Parameter x Day
		0	3	7	5				0	3	7	5				0	3	7	5
	Data1	4.11189	7.24694	4.82038	2.5189			Data1	8.09483	9.80871	3.32537	6.44441			Data1	0.586367	6.48925	5.6922	9.22559
	Data2	16.4586	2.14651	5.38936	4.11189			Data2	12.3622	12.6908	1.61757	4.348			Data2	2.96557	3.96922	2.5572	9.96585
	Data3	11.7175	9.11708	7.37431	1.19931			Data3	11.7928	9.00183	1.90025	8.09483			Data3	1.88335	4.63773	7.07095	3.67637
	Data4	7.14238	18.1902	2.41796	2.42796			Data4	12.3622	14.7976	13.8423	3.32537			Data4	2.50878	4.31269	1.85299	4.55946

## Sheet: Fig. 3
Fig. 3d	Ag 3d X-ray photoelectron spectra of Au@Ag2Se-FA (NPs)							Fig. 3e	Se 3d X-ray photoelectron spectra of NPs					Fig. 3f	UV-vis-NIR of NPs
	Ag2Se NPs		Au@Ag2Se-FA						Ag2Se NPs	Au@Ag2Se-FA					Au@AgxSeNps
379.78	5256.9		380.08	13237.5				62.78	5317.05	14468.4				900	0.218618
379.68	5269.45		379.98	13390.2				61.78	6055.93	14013.7				899	0.219187
379.58	5255.29		379.88	13066.5				60.78	6036.12	14463.1				898	0.223114
379.48	5215.77		379.78	13105.6				59.78	6510.03	13821				897	0.220428
379.38	5163.97		379.68	13051.4				58.78	6993.68	14179.3				896	0.224102
379.28	5145.84		379.58	13124.9				57.78	6552.37	15164.3				895	0.221767
379.18	5142.29		379.48	13107.9				56.78	7941.38	15751.6				894	0.219675
379.08	5197.89		379.38	12513.3				55.78	8969.14	18535.3				893	0.222131
378.98	5169.59		379.28	12834.5				54.78	10582.6	24202				892	0.223464
378.88	5121.93		379.18	12841.6				53.78	9824.46	28441.4				891	0.226688
378.78	5062.74		379.08	13317				52.78	6537.57	26800.6				890	0.226583
378.68	5046.35		378.98	13084.5				51.78	4904.48	21464.9				889	0.226793
378.58	5029.22		378.88	13126.3				50.78	3979.59	15663.4				888	0.227752
378.48	5052.1		378.78	12499.6				49.78	3635.48	10259				887	0.225641
378.38	5088.1		378.68	12640.5				48.78	2892.15	7185.16				886	0.226358
378.28	5105.79		378.58	12876.8				47.78	3540.86	6408.63				885	0.225189
378.18	5111.33		378.48	12871.2				46.78	3039.02	6107.77				884	0.226872
378.08	5101.5		378.38	12686.1										883	0.229876
377.98	5073.84		378.28	12672.3										882	0.227776
377.88	5034.03		378.18	12869.1										881	0.227532
377.78	5008.9		378.08	12763.9										880	0.22885
377.68	5036.96		377.98	13223.3										879	0.229576
377.58	5026.17		377.88	12635.4										878	0.229484
377.48	5020.67		377.78	12778.6										877	0.230693
377.38	5091.43		377.68	12627.9										876	0.230468
377.28	5096.02		377.58	12583.6										875	0.232696
377.18	5069.87		377.48	12992.6										874	0.230675
377.08	5019.02		377.38	12682.4										873	0.233348
376.98	4997.01		377.28	12650.1										872	0.232503
376.88	4988.22		377.18	12926.5										871	0.233073
376.78	5012.69		377.08	12725.2										870	0.233936
376.68	5078.32		376.98	12775.8										869	0.23444
376.58	5116.88		376.88	12756.9										868	0.236221
376.48	5023.49		376.78	12682.3										867	0.235732
376.38	4993.42		376.68	12722.7										866	0.235098
376.28	4995.19		376.58	12662.6										865	0.236789
376.18	5011.27		376.48	12830										864	0.23669
376.08	5015.42		376.38	12756.5										863	0.236323
375.98	5045.42		376.28	12686.4										862	0.237749
375.88	5089.91		376.18	12854.8										861	0.238957
375.78	5152.59		376.08	12772.3										860	0.238307
375.68	5175.13		375.98	12748										859	0.239899
375.58	5210.39		375.88	12469										858	0.240601
375.48	5167.48		375.78	12724.5										857	0.241106
375.38	5127.7		375.68	12999.4										856	0.240869
375.28	5095.33		375.58	13083.6										855	0.241781
375.18	5136.54		375.48	13088.5										854	0.242583
375.08	5186		375.38	12851.7										853	0.242296
374.98	5231.18		375.28	13084.3										852	0.243273
374.88	5222.42		375.18	13210.4										851	0.243835
374.78	5177.42		375.08	13191.6										850	0.244308
374.68	5130.28		374.98	13122.6										849	0.244932
374.58	5129.94		374.88	13218.8										848	0.244908
374.48	5211.9		374.78	13770.3										847	0.245632
374.38	5340.75		374.68	13796.1										846	0.245896
374.28	5494.65		374.58	13909.8										845	0.24651
374.18	5733.74		374.48	14253.9										844	0.247847
374.08	5963.64		374.38	14786.5										843	0.24815
373.98	6274.45		374.28	15567.4										842	0.248374
373.88	6637.9		374.18	16561.6										841	0.249071
373.78	7120.15		374.08	17293.4										840	0.249665
373.68	7816.28		373.98	18401.6										839	0.250174
373.58	8562.3		373.88	20386.8										838	0.250872
373.48	9378.11		373.78	22709.8										837	0.251312
373.38	10070.2		373.68	24799.6										836	0.251771
373.28	10544.7		373.58	26320.5										835	0.25276
373.18	10813.4		373.48	27415.3										834	0.253068
373.08	10752.3		373.38	27973.7										833	0.253907
372.98	10522.9		373.28	27619.1										832	0.25474
372.88	10103.1		373.18	27200.8										831	0.254931
372.78	9535.58		373.08	25652.1										830	0.25557
372.68	8883.51		372.98	24162.1										829	0.256411
372.58	8310.14		372.88	22218.9										828	0.256743
372.48	7732.1		372.78	20423.7										827	0.257445
372.38	7228.51		372.68	19147.8										826	0.25853
372.28	6788.15		372.58	18316.2										825	0.259033
372.18	6505.03		372.48	17233.8										824	0.259525
372.08	6243.5		372.38	16113.4										823	0.260355
371.98	5997.26		372.28	15380.5										822	0.260659
371.88	5809		372.18	15073.6										821	0.26145
371.78	5649.72		372.08	14151.1										820	0.262298
371.68	5395.92		371.98	13886.7										819	0.262888
371.58	5288.71		371.88	13399.9										818	0.263233
371.48	5170.39		371.78	13167										817	0.263871
371.38	5180.03		371.68	12832.1										816	0.264624
371.28	5167.86		371.58	12779.5										815	0.265329
371.18	5150.04		371.48	12588.7										814	0.265942
371.08	5061.2		371.38	12579										813	0.266697
370.98	4968.8		371.28	12380.1										812	0.267081
370.88	4922.01		371.18	12385.8										811	0.267852
370.78	4911.06		371.08	12462.5										810	0.268587
370.68	4870.63		370.98	12354.5										809	0.269428
370.58	4857.28		370.88	12291.3										808	0.269933
370.48	4819.1		370.78	12164.6										807	0.270602
370.38	4824.68		370.68	12463.7										806	0.271226
370.28	4856.56		370.58	12493.2										805	0.27174
370.18	4892.25		370.48	12154.1										804	0.272733
370.08	4825.45		370.38	12341.3										803	0.273061
369.98	4784.23		370.28	12154.5										802	0.273922
369.88	4788.41		370.18	12304.1										801	0.274359
369.78	4830.92		370.08	12280.5										800	0.275333
369.68	4826.2		369.98	12228										799	0.27577
369.58	4830.22		369.88	12218.3										798	0.276175
369.48	4863.93		369.78	12332.2										797	0.277091
369.38	4871.39		369.68	12563.6										796	0.277686
369.28	4940.12		369.58	12318.1										795	0.278574
369.18	4991.11		369.48	12387.3										794	0.278977
369.08	4987.02		369.38	12677.5										793	0.279605
368.98	4989.17		369.28	12753.3										792	0.280468
368.88	5049.52		369.18	12825.1										791	0.281446
368.78	5156.98		369.08	12541.8										790	0.281999
368.68	5260.36		368.98	13146.6										789	0.282615
368.58	5326.8		368.88	13436.2										788	0.28364
368.48	5414.52		368.78	13637.2										787	0.28413
368.38	5453.16		368.68	13767.7										786	0.284818
368.28	5584.89		368.58	14158										785	0.285632
368.18	5874.56		368.48	14744.6										784	0.286418
368.08	6199.03		368.38	15280.3										783	0.287106
367.98	6649.65		368.28	16246.2										782	0.287777
367.88	7240.54		368.18	17585.3										781	0.288624
367.78	7916.1		368.08	19448.4										780	0.289512
367.68	8853.34		367.98	21418.4										779	0.289787
367.58	9861.27		367.88	23857.6										778	0.290905
367.48	10983.5		367.78	27186.4										777	0.291385
367.38	11905.9		367.68	29343.5										776	0.292345
367.28	12525		367.58	32180.2										775	0.293101
367.18	12900.4		367.48	33968.9										774	0.293999
367.08	12898.2		367.38	34872.3										773	0.294424
366.98	12584.6		367.28	34234.4										772	0.295063
366.88	12013.1		367.18	33117.7										771	0.295881
366.78	11228.5		367.08	30548.3										770	0.296603
366.68	10500.4		366.98	28616.2										769	0.297559
366.58	9717.2		366.88	26617										768	0.298022
366.48	8952.19		366.78	24189										767	0.299084
366.38	8165.35		366.68	21847.4										766	0.299628
366.28	7500.69		366.58	20163.6										765	0.30038
366.18	6968.21		366.48	18567.4										764	0.301128
366.08	6592.44		366.38	17171.8										763	0.301895
365.98	6331.14		366.28	15953.4										762	0.30255
365.88	6052.02		366.18	15008.4										761	0.30338
365.78	5770.32		366.08	14626.1										760	0.30415
365.68	5496.27		365.98	14009.4										759	0.305054
365.58	5370.88		365.88	13425.1										758	0.305513
365.48	5255.49		365.78	13028										757	0.306615
365.38	5103.03		365.68	12914										756	0.307234
365.28	4923.06		365.58	12776.6										755	0.307958
365.18	4796.64		365.48	12379.2										754	0.308584
365.08	4716.07		365.38	12268										753	0.309344
364.98	4682.47		365.28	11869.6										752	0.310062
364.88	4640.04		365.18	11699.8										751	0.311018
364.78	4675.31		365.08	11591.5										750	0.311536
364.68	4655.98		364.98	11626.7										749	0.312266
364.58	4631.63		364.88	11532.2										748	0.3131
364.48	4601.54		364.78	11631.5										747	0.313664
364.38	4587.37		364.68	11531.6										746	0.314622
364.28	4569.82		364.58	11287.9										745	0.315174
364.18	4538.53		364.48	11552.4										744	0.31591
364.08	4521.22		364.38	11310.4										743	0.316652
363.98	4561.03		364.28	11467.8										742	0.317341
363.88	4542.22		364.18	11131.2										741	0.31813
363.78	4509.92		364.08	11239.5										740	0.318859
363.68	4477.68		363.98	11466.8										739	0.319614
363.58	4439.38		363.88	11331.6										738	0.320315
363.48	4379.09		363.78	11356.8										737	0.32098
363.38	4335.98		363.68	11011.6										736	0.321749
363.28	4360.69		363.58	11447.1										735	0.322369
363.18	4331.53		363.48	11501.6										734	0.323006
363.08	4352.73		363.38	11133.6										733	0.323884
362.98	4394.37		363.28	11154.2										732	0.324385
362.88	4365.94		363.18	11400.4										731	0.325122
362.78	4337.52		363.08	11294.3										730	0.325724
362.68	4279.78		362.98	11264.6										729	0.326305
362.58	4270.5		362.88	11244.9										728	0.326897
362.48	4261.6		362.78	11230.2										727	0.327505
362.38	4290.42		362.68	11233.7										726	0.32825
362.28	4357.4		362.58	11215.9										725	0.328902
362.18	4359.09		362.48	11038.2										724	0.329537
362.08	4395.33		362.38	11151.9										723	0.330021
361.98	4456.87		362.28	10992.9										722	0.330665
361.88	4474.6		362.18	11212.3										721	0.331128
361.78	4477.58		362.08	11278										720	0.331891
361.68	4448.69		361.98	11026.5										719	0.33249
361.58	4378.37		361.88	11178										718	0.332954
361.48	4362.67		361.78	11274.2										717	0.333517
361.38	4359		361.68	11261.7										716	0.333974
361.28	4380.11		361.58	11512.6										715	0.334484
361.18	4342.08		361.48	11065.8										714	0.335095
361.08	4310.47		361.38	11252										713	0.335491
360.98	4226		361.28	11005.8										712	0.33618
360.88	4227.17		361.18	11161.9										711	0.336511
360.78	4272.21		361.08	11175										710	0.336833
360.68	4374.48		360.98	11101.7										709	0.337322
360.58	4390.74		360.88	11337.8										708	0.337837
360.48	4386.64		360.78	11297.8										707	0.338348
360.38	4339.91		360.68	11146.5										706	0.338517
360.28	4316.25		360.58	11207.4										705	0.339196
360.18	4307.45		360.48	11237.5										704	0.33934
360.08	4382.05		360.38	11225.1										703	0.33983
359.98	4414.77		360.28	11428.5										702	0.340243
359.88	4456.26		360.18	11338.1										701	0.34052
359.78	4473.91		360.08	11440.4										700	0.340817
														699	0.341122
														698	0.341272
														697	0.341622
														696	0.341927
														695	0.342204
														694	0.342336
														693	0.342515
														692	0.342761
														691	0.342874
														690	0.343048
														689	0.343167
														688	0.343178
														687	0.343333
														686	0.343358
														685	0.343403
														684	0.343463
														683	0.343443
														682	0.343503
														681	0.343478
														680	0.343445
														679	0.343391
														678	0.343278
														677	0.343158
														676	0.342984
														675	0.342853
														674	0.34275
														673	0.342457
														672	0.342465
														671	0.342106
														670	0.341951
														669	0.341607
														668	0.341346
														667	0.341035
														666	0.340689
														665	0.340413
														664	0.340025
														663	0.33961
														662	0.339345
														661	0.338972
														660	0.338468
														659	0.338073
														658	0.337597
														657	0.337174
														656	0.336844
														655	0.336229
														654	0.335741
														653	0.335379
														652	0.334711
														651	0.334316
														650	0.333666
														649	0.333209
														648	0.332656
														647	0.332068
														646	0.331445
														645	0.330846
														644	0.330337
														643	0.329877
														642	0.329172
														641	0.328668
														640	0.328084
														639	0.327467
														638	0.326975
														637	0.326206
														636	0.325762
														635	0.3251
														634	0.324508
														633	0.323886
														632	0.323305
														631	0.322735
														630	0.322094
														629	0.321478
														628	0.320982
														627	0.320361
														626	0.319803
														625	0.319211
														624	0.318742
														623	0.317947
														622	0.317504
														621	0.317016
														620	0.31639
														619	0.315807
														618	0.315363
														617	0.314788
														616	0.314405
														615	0.313942
														614	0.313328
														613	0.312995
														612	0.312616
														611	0.312129
														610	0.311743
														609	0.311336
														608	0.310915
														607	0.31062
														606	0.310387
														605	0.310083
														604	0.309719
														603	0.309524
														602	0.309465
														601	0.309219
														600	0.309013
														599	0.308889
														598	0.308745
														597	0.308652
														596	0.30865
														595	0.308582
														594	0.3085
														593	0.308673
														592	0.308581
														591	0.308624
														590	0.308723
														589	0.308769
														588	0.308947
														587	0.308954
														586	0.309162
														585	0.309443
														584	0.309501
														583	0.309615
														582	0.309791
														581	0.310238
														580	0.31033
														579	0.310681
														578	0.311182
														577	0.311439
														576	0.311597
														575	0.311977
														574	0.31245
														573	0.312789
														572	0.313125
														571	0.31362
														570	0.313835
														569	0.314859
														568	0.315352
														567	0.315809
														566	0.316267
														565	0.316541
														564	0.316968
														563	0.317617
														562	0.3181
														561	0.318617
														560	0.319099
														559	0.31972
														558	0.320174
														557	0.320672
														556	0.321209
														555	0.321746
														554	0.322336
														553	0.32279
														552	0.323455
														551	0.324003
														550	0.324597
														549	0.325182
														548	0.325611
														547	0.326281
														546	0.326812
														545	0.327508
														544	0.327975
														543	0.328536
														542	0.329223
														541	0.329848
														540	0.330194
														539	0.330868
														538	0.33177
														537	0.332127
														536	0.332948
														535	0.333515
														534	0.334213
														533	0.334654
														532	0.335199
														531	0.335873
														530	0.336576
														529	0.337199
														528	0.337757
														527	0.338541
														526	0.339115
														525	0.339776
														524	0.340437
														523	0.341062
														522	0.341731
														521	0.342471
														520	0.343158
														519	0.343732
														518	0.34442
														517	0.345012
														516	0.345618
														515	0.346505
														514	0.347098
														513	0.347802
														512	0.348495
														511	0.349298
														510	0.349977
														509	0.350627
														508	0.35152
														507	0.352242
														506	0.353039
														505	0.353768
														504	0.35463
														503	0.355357
														502	0.356108
														501	0.357013
														500	0.357685
														499	0.358569
														498	0.359265
														497	0.360102
														496	0.360979
														495	0.362061
														494	0.362698
														493	0.363592
														492	0.364364
														491	0.3652
														490	0.366171
														489	0.367081
														488	0.367706
														487	0.368779
														486	0.369547
														485	0.370386
														484	0.371416
														483	0.372203
														482	0.373136
														481	0.374093
														480	0.37491
														479	0.375746
														478	0.376641
														477	0.377624
														476	0.378463
														475	0.37936
														474	0.380278
														473	0.381192
														472	0.381983
														471	0.38288
														470	0.38383
														469	0.384615
														468	0.385409
														467	0.386439
														466	0.387273
														465	0.388286
														464	0.38887
														463	0.389986
														462	0.390654
														461	0.391607
														460	0.392571
														459	0.393487
														458	0.394162
														457	0.39502
														456	0.396106
														455	0.39681
														454	0.397687
														453	0.398693
														452	0.399316
														451	0.400106
														450	0.400839
														449	0.401841
														448	0.402588
														447	0.403248
														446	0.404085
														445	0.404797
														444	0.405679
														443	0.406449
														442	0.407174
														441	0.40812
														440	0.408923
														439	0.409718
														438	0.410454
														437	0.411389
														436	0.412097
														435	0.412892
														434	0.413707
														433	0.414335
														432	0.415229
														431	0.415969
														430	0.416832
														429	0.417755
														428	0.418478
														427	0.41903
														426	0.419972
														425	0.420734
														424	0.421458
														423	0.422238
														422	0.42315
														421	0.423929
														420	0.424564
														419	0.425541
														418	0.426187
														417	0.426906
														416	0.427929
														415	0.428621
														414	0.42947
														413	0.430214
														412	0.431115
														411	0.431714
														410	0.432553
														409	0.433163
														408	0.433965
														407	0.43467
														406	0.435584
														405	0.436432
														404	0.437289
														403	0.437775
														402	0.438561
														401	0.439509
														400	0.440116
														399	0.441048
														398	0.441869
														397	0.442712
														396	0.443221
														395	0.444011
														394	0.44481
														393	0.445497
														392	0.44646
														391	0.447159
														390	0.448157
														389	0.448522
														388	0.449499
														387	0.450177
														386	0.450925
														385	0.451889
														384	0.452898
														383	0.453453
														382	0.454252
														381	0.45525
														380	0.456122
														379	0.456736
														378	0.457481
														377	0.458453
														376	0.458843
														375	0.460333
														374	0.460329
														373	0.461402
														372	0.462171
														371	0.462856
														370	0.464155
														369	0.464991
														368	0.466054
														367	0.466795
														366	0.467739
														365	0.468436
														364	0.469663
														363	0.470328
														362	0.472465
														361	0.473867
														360	0.474915
														359	0.476094
														358	0.476871
														357	0.478078
														356	0.478957
														355	0.479951
														354	0.480784
														353	0.482136
														352	0.483149
														351	0.484217
														350	0.484886
														349	0.48108
														348	0.482623
														347	0.482289
														346	0.48434
														345	0.484841
														344	0.486558
														343	0.487331
														342	0.487428
														341	0.490135
														340	0.490324
														339	0.491343
														338	0.493131
														337	0.493924
														336	0.495865
														335	0.496298
														334	0.497528
														333	0.499476
														332	0.500472
														331	0.502479
														330	0.503527
														329	0.505105
														328	0.507274
														327	0.509292
														326	0.510474
														325	0.512145
														324	0.513701
														323	0.51621
														322	0.518356
														321	0.52081
														320	0.523319
														319	0.525887
														318	0.528508
														317	0.531215
														316	0.534838
														315	0.539497
														314	0.543866
														313	0.549913
														312	0.555071
														311	0.563355
														310	0.573889
														309	0.585236
														308	0.599237
														307	0.617766
														306	0.640349
														305	0.667451
														304	0.701099
														303	0.742746
														302	0.790909
														301	0.851236

## Sheet: Fig. 4
Fig. 4a	Cell viability
HUVEC											4T1
24h											24h
Concentration (µg/mL)			0	10	20	50	100	200			Concentration (µg/mL)		0	10	20	50	100	200
Cell viability			100	100.054	97.2608	97.2404	96.4447	97.0102			Cell viability		100	100.015	96.0632	99.4602	100.82	97.0477
			100	97.5486	98.4176	98.5571	97.4768	100.012					100	96.2759	98.6979	97.3366	96.2599	95.6598
			100	100.494	99.7264	98.5639	97.9505	98.4782					100	103.214	99.7658	98.7878	96.0742	97.3391
			100	100.449	98.9382	98.9883	98.487	98.3605					100	100.204	98.2161	100.049	96.126	94.3537
			100	97.5618	95.9042	103.379	100.42	101.156					100	103.663	97.2918	99.667	98.6884	99.5672
			100	101.385	100.277	100.831	101.016	100.646					100	100.915	98.8672	101.484	101.311	99.0616
48h											48h
Concentration (µg/mL)			0	10	20	50	100	200			Concentration (µg/mL)		0	10	20	50	100	200
Cell viability			100	100.411	98.1832	99.3006	100.1	99.7407			Cell viability		100	103.168	101.559	103.792	106.291	104.947
			100	99.2449	98.47	100.952	99.8934	98.2279					100	100.429	98.816	96.4942	100.536	99.4323
			100	98.8964	99.5158	99.4233	100.655	99.7537					100	98.6994	99.9651	100.088	99.2213	99.8336
			99.9998	99.3009	100.666	99.2481	99.0596	97.5941					100	96.8843	100.047	98.0656	98.704	100.237
			100	98.5754	100.87	99.0779	98.9373	101.43					100	98.726	100.024	100.712	101.415	99.9084
			100	100.945	100.21	99.7899	101.786	108.824					100	99.137	99.9186	99.9505	100.088	99.2431
	Fig. 4b	Cell viability						Fig. 4c	HSP 70 level in the supernatants of 4T1 cells								Fig. 4d	HMGB1 level in the supernatants of 4T1 cells
	Control	NIR	NPs	NPs+NIR			Control	36.3608	34.2066	29.4569						Control	9.42313	12.2711	9.82021
Cell viability	100	97.7353	97.0704	3.33184			NPs	41.3148	43.893	31.8372						NPs	11.5866	13.1454	12.7715
	100	99.8295	100.353	6.35921			NPs+NIR	72.0899	67.3573	62.5741						NPs+NIR	43.7059	54.3959	55.4893
	100	100.188	98.3114	4.58545
	100	99.5784	100.9	6.38023
Fig.4e	TNF-a from M0 macrophages						Fig.4f	Arg-1 from M0 macrophages						Fig.4g	Fizz1 from M0 macrophages
Control	0.937672	0.986009	1.0056				Control	1.07054	1.10255	1.05396				Control	1.17983	1.60538	1.19182
G1	0.991969	1.08021	1.07439				G1	1.18562	1.08983	1.03914				G1	1.27242	1.62021	1.18417
G2	31.5635	28.0709	28.0193				G2	0.763738	1.05292	0.989507				G2	0.902742	1.04634	0.950955
G3	0.972999	1.09569	1.00002				G3	0.976613	1.11023	1.20487				G3	1.30907	1.62836	1.16115
G4	34.2083	37.7678	30.1715				G4	0.779348	0.998485	0.844117				G4	0.948098	0.968489	0.861968

## Sheet: Fig.5
Fig. 5b		Tumor volume (V/V0)
	Days	-3	0	2	4	6	8	10	12	14	16
	AVERAGE
	T1	44.4309	100.021	114.889	140.806	160.986	189.478	231.445	244.011	274.905	301.345
	T2	61.2939	100.001	139.068	185.673	246.805	290.178	331.373	356.834	417.818	453.019
	T3	70.2264	100	117.473	142.051	159.495	179.025	242.24	250.767	297.212	297.814
	T4	52.978	100	123.182	159.974	186.814	243.747	288.928	333.732	373.281	428.963
	T5	67.7221	100	57.2812	30.244	12.8279	2.91135	0	0	0	0
	T6	50.1899	100	62.4551	32.9147	23.4577	16.378	4.50071	1.07477	0	0
	STDEV
	T1	8.50471	0.046373	11.5003	32.5214	42.6435	32.8784	78.7971	39.0186	69.3037	64.0656
	T2	17.6728	0.00128574	10.0004	52.6681	31.9802	65.4454	62.8747	69.2693	77.0331	66.557
	T3	5.70513	1.15178e-05	12.4484	18.398	27.3321	34.0494	54.7223	41.4158	37.2453	24.9311
	T4	4.4683	1.18539e-05	10.1691	10.7694	43.6949	28.6667	28.0714	56.3338	54.6416	22.8447
	T5	7.19949	1.92836e-05	13.7219	20.3391	14.2417	4.09326	0	0	0	0
	T6	5.2496	0	14.6139	8.71264	6.67455	9.49466	4.13694	2.40325	0	0
Fig. 5c		Survival curves
	T1			T2			T3			T4
	Dead time (Days)			Dead time (Days)			Dead time (Days)			Dead time (Days)
	28	1		26	1		30	2		26	2
	30	1		30	2		32	1		30	1
	37	2		34	1		38	2		36	1
	38	1		36	1					42	1
Fig. 5d
	TNF-α						IL-1β						IL-17						IFN-γ
T1	23.9228	22.5853	24.0022	23.0457	21.3654		55.9024	57.8935	51.9827	53.1097	54.4497		84.6465	93.0812	83.8187	87.8863	80.1651		129.037	157.357	156.172	152.145	132.617
T2	13.8288	17.0336	16.5037	15.0905	18.7496		46.4475	46.8107	48.9772	49.2401	41.8891		118.714	117.843	110.365	114.932	106.34		76.1888	79.3471	73.0832	92.5879	72.2828
T5	64.753	99.4259	64.3492	42.95	76.0078		105.606	90.1528	89.5642	88.6876	101.849		119.329	97.6302	128.415	111.155	110.45		269.942	220.65	240.367	296.923	264.235
T6	64.753	64.3492	76.0078	58.9742	53.2963		114.395	115.27	99.2129	94.1052	89.322		122.424	122.681	140.85	136.183	151.682		296.9	215.574	212.442	295.084	207.626
	PD-1						IL-10						TGF-β
T1	92.3072	83.3114	90.8804	93.1946	96.0308		106.647	104.034	105.249	104.034	99.0528		46.7547	48.5519	49.1114	50.4593	46.7462
T2	59.1428	60.6566	64.7282	60.0998	67.4426		173.93	148.11	204.913	153.289	163.769		63.5737	72.8055	92.583	64.0993	58.9112
T5	86.8808	103.206	111.368	107.658	116.562		35.6562	40.4752	34.6829	44.8195	33.9707		17.1262	13.2116	25.7708	20.7145	13.2116
T6	122.357	124.341	119.538	118.164	119.173		30.16	42.1889	41.7181	46.5934	31.7547		24.3746	22.7894	20.8142	22.552	21.1618
Fig. 5e												Fig. 5f
TNF												NK cells (CD3-, CD49b+)
Time	normal			T5			T6					Control	105.12	97.8371	121.778	132.261	149.329
24	21.4624	13.4211	4.74087	22.5639	5.37977	9.27925	21.5065	10.6011	8.70645			R-T5	450	482.63	539.968	815.952	471.853
72	11.24	8.26583	32.7423	38.25	54.6852	41.6868	57.9678	50.7416	32.9406			R-T6	588.928	601.477	505.671	791.52	426.72
168	21.5725	10.7113	12.3636	28.4022	3.06651	32.4999	32.566	4.16806	33.5794
												γδ T cells (CD3+, TCRβ-)
IL-1β												Control	474.014	451.5	456.172	389.796	390.271
Time	normal			T5			T6					R-T5	1010.56	1124.25	2141.79	2571.46	988.602
24	41.2	50.2302	43.0813	57.0028	22.1991	49.3836	48.6311	31.5114	62.6466			R-T6	1378.09	1664.56	2016.32	834.28	2517.82
72	67.1617	38.284	33.863	158.216	107.703	137.239	102.059	178.91	108.362
168	42.3288	33.3927	28.3133	48.443	17.4018	61.706	34.8978	25.2092	50.9827			memory T cells (CD8+, CD44high, CD62Llow)
												Control	403	317	265	492	234
IL-6												R-T5	1017	1458	2802	2911	2097
Time	normal			T5			T6					R-T6	1434	1485	1801	2564	3091
24	44.3786	36.3263	51.885	31.14	53.5227	24.9984	61.1656	26.9091	48.8824
72	48.2	75.769	86.8238	266.704	271.208	176.218	238.863	170.759	255.24
168	73.0394	57.7536	12.9882	75.3595	15.5813	67.4437	96.5139	44.65	18.7203
IFN-γ
Time	normal			T5			T6
24	44.8824	46.8982	43.2636	48.75	42.9398	44.9276	44.8435	43.1826	45.9362
72	47.5872	43.06	45.1797	86.0685	89.2647	92.8759	80.9889	89.3854	101.546
168	44.3158	43.1422	42.697	55.5699	55.2586	50.6906	43.0612	56.0369	51.1617
Fig. 5g
Tumor volume (mm3)
Day	0	3	6	9	12	15	18	21	24
Control	0	7.8125	50.1072	138.584	227.271	261.723	521.415	592.345	721.449
	0	13.5	38.3828	61.01	140.954	219.488	225.972	336.111	590.762
	0	21.4375	116.304	365.577	440.165	532.626	680	700.925	730.2
	0	32	61.2584	174.457	245.574	337.263	494.024	500	533.731

## Sheet: Fig.6
Fig. 6a		Tumor volume (V/V0)
	Days	0	2	4	6	8	10	12	14	16
	NS1	100.002	120	159	180.992	230	268.788	317	340	378
	NS2	100	104.46	124.38	154.028	169.121	201.317	212.531	253.254	294.592
	NS3	100	127.145	107.251	93.5619	95.0459	109.642	109.862	115.047	126.665
	NS4	100	58.5852	59.0368	50.5039	48.9636	39.1632	35.2997	28.4758	22.6484
	NS5	100	55.8482	48.3414	36.7708	13.8909	10.514	0.905741	0	0
	NS1	0.00534889	8.73342	12.1591	52.6937	43.3631	42.4082	23.9531	58.5467	57.8208
	NS2	0	10.9846	10.8224	8.01531	14.5815	28.1408	27.1261	40.3908	26.3565
	NS3	0	32.2036	23.6664	9.35839	8.4004	37.0739	35.37	42.8748	35.7847
	NS4	0	16.5078	6.24554	5.53806	4.65715	8.25309	9.68414	9.86541	15.7347
	NS5	1.09389e-05	17.2324	28.3321	16.4095	6.84845	4.44145	1.83632	0	0
Fig. 6b		Tumor weight (g)
	NS1	1.3	1.22	1.28	1.34	1.04
	NS2	0.84	0.97	0.89	1.05	0.93
	NS3	0.49	0.82	0.59	0.45	0.57
	NS4	0.31	0.12	0.19	0.1	0.2
	NS5	0	0	0	0	0
Fig. 6d
		M2 (CD206+, F4/80+) TAMs
	NS1	20.3	20.1	19.1	19.2	23.2
	NS2	16.2	16.8	17.9	16.4	16.9
	NS3	14.2	15	14.8	15.2	14.3
	NS4	12.6	13.9	12.4	12.4	13.5
	NS5	5.67	10.5	7.12	9.71	6.61
		M1 (CD86+, CD11b+) TAMs
	NS1	12.8	11.9	9.7	9.56	12
	NS2	10.5	13.1	13.2	12.5	12.4
	NS3	12.1	13.5	14.1	13	16.7
	NS4	15	16.7	15.5	16.3	17.5
	NS5	17.4	16.9	16.7	18.5	18
		Helper (CD3+, CD4+) T cell
	NS1	4.76	5.38	6.23	5.08	5.62
	NS2	17.4	15.2	14.8	20.1	13.1
	NS3	24.1	24.9	23.9	23.2	24.9
	NS4	30.9	36.6	31.2	35.2	31.1
	NS5	42.3	43.2	41.6	40.5	35.5
		Cytotoxic (CD3+, CD8+) T cell
	NS1	0.77	1.06	0.8	0.5	0.46
	NS2	0.62	0.71	1.14	0.53	0.48
	NS3	1.32	1.4	1.91	1.01	1.8
	NS4	5.23	3.62	3.06	4.93	2.56
	NS5	8.4	9.84	9.21	5.38	4.62

## Sheet: Fig.7
Fig. 7a
	TNF-α						IL-6						IL-17						IFN-γ
RM-C	184.378	198.296	168.924	137.964	170.63		13.7489	13.046	9.74864	17.9716	13.8488		85.5396	116.995	115.857	59.9936	55.2318		61.3512	53.3345	54.7788	52.3757	45.3446
RM-T2	108.112	133.816	136.099	138.888	135.673		6.04163	7.98616	7.53732	11.9217	10.3301		151.528	141.935	155.706	145.923	145.856		34.0656	41.2655	31.8117	34.5395	29.7068
RM-T3	262.845	286.406	296.847	297.453	303.183		36.8948	36.0103	39.7873	33.9537	29.6224		146.04	226.257	151.788	183.225	177.879		130.846	162.321	144.709	176.64	158.761
RM-T4	271.16	294.476	292.919	272.237	290.198		43.3695	42.1631	39.24	39.3413	25.0718		193.107	138.645	193.365	179.171	209.032		178.974	110.458	113.126	207.554	197.202
	PD-1						IL-10						TGF-β
RM-C	76.9433	75.2365	60.0578	55.8938	69.4668		46.3112	53.1134	44.6516	53.7332	45.809		192.31	212.596	142.768	109.284	154.573
RM-T2	59.7141	59.7593	35.9624	45.5018	54.6216		82.6296	73.1702	68.3429	54.248	84.7075		217.699	200.126	306.269	352.686	224.353
RM-T3	283.546	219.132	208.667	496.169	516.627		34.4825	25.6272	21.1227	23.7033	23.9335		63.5515	60.3448	87.197	58.9139	79.3752
RM-T4	224.525	479.09	464.172	342.73	292.241		26.1254	25.5823	31.857	29.7127	30.0927		53.9586	76.9423	55.0955	79.7306	85.4097
Fig. 7b
NO. of CD4+ T cells							NO. of CD8+ T cells
RM-C	1428	1710	2174	1877	2014		RM-C	1695	1455	1314	1268	1443
RM-T2	309	359	656	1374	1412		RM-T2	252	237	599	884	1181
RM-T3	4479	4139	3210	4095	3100		RM-T3	3445	4307	3112	4589	2460
RM-T4	4491	3299	4304	3379	3778		RM-T4	4267	3460	3830	3332	3097
Fig. 7c
NO. of M1-TAMs cells							NO. of M2-TAMs cells
RM-C	1232	1132	1074	1152	1102		RM-C	1085	1350	1136	1629	1202
RM-T2	969	1016	988	945	944		RM-T2	2822	2743	2669	1667	1593
RM-T3	1562	1859	2976	2290	1551		RM-T3	627	862	708	533	532
RM-T4	1898	3053	1562	1588	1734		RM-T4	415	745	762	559	707
Fig. 7e
	Tumor volume (mm3)
Day	-3	0	3	6	9	12	15	18	21	24
RM-C	138.169	218.893	285.544	330.763	416.457	490.031	524.163	582.215	648	708
RM-T2	166.94	351.666	469.87	531.398	686.663	747.448	844.947	953	1090.83	1290
RM-T3	130.756	185.143	142	62	50	11	0	0	0	0
RM-T4	155.828	340.195	240	150	100	55	0	0	0	0
RM-C	38.0414	21.1423	53.9506	52.1277	26.8452	74.1958	110.674	51.7216	33.2435	67.8844
RM-T2	41.3684	38.8991	52.099	84.8296	86.6907	143.749	76.5303	113.435	56.4328	125
RM-T3	26.1053	28.5804	32.1854	42.9046	25.025	7.86964	0	0	0	0
RM-T4	50.3956	69.6572	16.9973	32.7885	36	22	0	0	0	0
Fig. 7e
	Tumor weight (g)
RM-C	0.65	0.615	0.56	0.56	0.49
RM-T2	0.98	0.99	0.87	0.72	0.775
RM-T3	0	0	0	0	0
RM-T4	0	0	0	0	0
Fig. 7f
	Body weight (g)
	-3	0	3	6	9	12	15	18	21	24
Normal	14	12.716	13.9	14.74	14.4	13.92	14.43	14.916	16.016	15.56
RM-C	13.94	14.6	14.432	14.44	14.8	15	15.65	15.5	15.8	16.86
RM-T2	14.18	14.16	13.998	14.32	14.68	14.78	15.262	15.62	16.06	16.06
RM-T3	14.486	13.318	14.06	13.88	13.98	14.876	15.09	15.16	15.38	15.94
RM-T4	14.654	13.462	13.22	13.58	14.096	14.3	14.634	15.008	15.16	15.62
Normal	1.26689	0.845742	0.851939	0.733485	1.00499	1.2518	1.26533	1.84243	1.03551	1.09225
RM-C	1.18659	0.674537	0.979142	0.541295	1.31339	0.997497	0.877097	0.821584	1.07471	0.937017
RM-T2	0.481664	1.46901	1.22594	1.23167	1.17771	0.923038	1.36855	1.48728	1.3069	1.16103
RM-T3	0.836618	0.611245	0.991464	0.903881	0.933809	1.18317	0.664304	1.16962	1.499	0.971082
RM-T4	0.516217	0.690449	0.967988	1.03053	0.83969	0.905539	0.706031	1.01964	1.2818	1.18195

## Sheet: Supplementary Fig. 1
	Supplementary Fig. 1b
	Control	0 Day	3 Day	7 Day	15 Day
	1350	28700	1070080	6.37184e+07	62000000
	910	25042	1316640	38926400	68000000
	856	22687	1568640	53747200	43318400
	900	16740	1629440	62416000	53000000

## Sheet: Supplementary Fig .2
Supplementary Fig. 2a
	0	2	4	6	8	10	12	14	16
Control	402.145	457.365	516.264	583.235	601.32	668.4	727.691	757.174	822.392
	9.57452	24.5602	44.5879	97.2611	108.81	149.869	167.532	180.44	182.152
EC group	387.22	628.769	835.221	963.716	992.502	1086.09	1241.7	1327.78	1473.51
	17.1131	20.7058	60.0758	72.2901	99.5288	60.7116	85.5271	111.802	138.97
Supplementary Fig. 2b
	Tumor weight (g)
Day	Control				EC Group
1	0.362	0.35	0.489		0.354	0.295	0.332
3	0.36	0.4	0.52		0.6	0.52	0.608
7	0.555	0.608	0.405		0.92	1.03	0.8
15	0.78	0.85	0.98		1.35	1.18	1.04

## Sheet: Supplementary Fig. 4
	Supplementary Fig. 4b
		M1 TAMs (CD11b+, CD86+) panel of Control and EC.
	Control	768	660	707	555
	EC Group	500	392	435	414

## Sheet: Supplementary Fig. 5
Supplementary Fig. 5a							Supplementary Fig. 5b						Supplementary Fig. 5c						Supplementary Fig. 5c
Surface potential Au@Ag2Se before and Au@Ag2Se-FA							Fourier transform infrared spectra							UV-vis-NIR
88.57	-23.91							Au@Ag2Se-FA		FA	NPs-B		nm	FA	NPs-B	Au@Ag2Se-FA			FA-PEG-SH dispersions at 282 nm
6.32	1.87						391.199	145.03	399.199	26.7429	93.1494		200	0.721	0.644679	0.998608			Absorance	Concentration
							393.127	145.006	401.127	27.2019	91.7937		201	0.702	0.643848	0.988435			3.783	500
							395.056	144.38	403.056	27.4535	90.8438		202	0.68	0.642187	0.977478			1.926	250
							396.984	144.267	404.984	27.6202	91.1633		203	0.659	0.640525	0.964956			1.585	200
							398.913	143.93	406.913	28.0309	91.8711		204	0.634	0.638033	0.952435			0.822	100
							400.841	144.227	408.841	27.3048	90.9361		205	0.61	0.636371	0.93913			0.417	50
							402.77	144.351	410.77	27.0201	90.3405		206	0.587	0.633879	0.926608			0.164	20
							404.698	144.636	412.698	27.3027	90.4039		207	0.567	0.631387	0.915652			0.081	10
							406.627	145.007	414.627	27.0483	90.5367		208	0.548	0.629725	0.904695			0.034	5
							408.555	144.469	416.555	26.926	90.3503		209	0.532	0.627233	0.895304
							410.484	144.15	418.484	26.9503	90.5734		210	0.52	0.62474	0.886695
							412.412	144.939	420.412	27.7028	90.3872		211	0.512	0.623079	0.881217
							414.341	144.707	422.341	27.4065	89.7604		212	0.507	0.620587	0.875739
							416.269	143.658	424.269	27.1306	89.7363		213	0.504	0.618925	0.871826
							418.198	143.372	426.198	27.5603	90.0635		214	0.502	0.617263	0.867913
							420.126	143.55	428.126	27.2297	89.4349		215	0.5	0.614771	0.864
							422.055	143.348	430.055	26.7468	88.9744		216	0.497	0.61311	0.860087
							423.983	142.838	431.983	26.4008	88.8837		217	0.493	0.611448	0.855391
							425.912	143.178	433.912	26.8576	88.7241		218	0.487	0.609786	0.850695
							427.84	143.379	435.84	27.038	88.3712		219	0.48	0.608125	0.844435
							429.769	143.362	437.769	27.1401	88.3615		220	0.47	0.604802	0.837391
							431.697	143.085	439.697	27.0242	88.5039		221	0.459	0.603971	0.83113
							433.626	142.872	441.626	26.8029	88.526		222	0.447	0.601479	0.823304
							435.554	142.747	443.554	26.5584	88.15		223	0.436	0.60231	0.819391
							437.483	142.544	445.483	26.5025	87.8951		224	0.423	0.601479	0.811565
							439.411	142.529	447.411	26.6075	88.0615		225	0.409	0.599817	0.804522
							441.34	142.709	449.34	26.7334	87.8611		226	0.396	0.599817	0.797478
							443.268	142.956	451.268	26.812	87.8247		227	0.384	0.598986	0.791217
							445.197	142.886	453.197	26.7331	88.2281		228	0.371	0.596494	0.784174
							447.125	142.81	455.125	26.7775	88.0778		229	0.36	0.594833	0.77713
							449.054	142.971	457.054	26.6013	87.9961		230	0.353	0.594002	0.773217
							450.982	143.004	458.982	26.1662	87.7943		231	0.347	0.594002	0.770087
							452.911	142.876	460.911	26.4083	87.6486		232	0.339	0.594002	0.766174
							454.839	142.989	462.839	26.5263	87.7842		233	0.333	0.594002	0.763043
							456.768	142.976	464.768	26.7544	87.5366		234	0.325	0.593171	0.75913
							458.696	142.554	466.696	26.8484	87.2517		235	0.32	0.59234	0.756
							460.625	142.077	468.625	26.8277	87.4619		236	0.315	0.59234	0.752869
							462.553	142.25	470.553	26.5763	87.4827		237	0.309	0.59151	0.749739
							464.482	142.689	472.482	26.4286	86.9505		238	0.304	0.590679	0.746609
							466.41	142.46	474.41	26.5225	86.597		239	0.298	0.590679	0.743478
							468.339	142.301	476.339	26.438	86.8477		240	0.291	0.589848	0.739565
							470.267	142.149	478.267	26.7137	86.6745		241	0.285	0.589017	0.736435
							472.196	142.035	480.196	26.7343	86.5339		242	0.277	0.587356	0.731739
							474.124	141.887	482.124	26.3794	86.1718		243	0.271	0.586525	0.727826
							476.053	142.048	484.053	26.4261	86.1101		244	0.266	0.586525	0.725478
							477.981	142.211	485.981	26.7343	86.3763		245	0.259	0.586525	0.72313
							479.91	142.081	487.91	26.7546	86.3904		246	0.251	0.585694	0.718435
							481.838	141.535	489.838	26.4577	86.0971		247	0.244	0.584033	0.713739
							483.767	141.57	491.767	26.3569	86.1368		248	0.241	0.583202	0.711391
							485.695	142.033	493.695	26.6526	86.2543		249	0.239	0.584033	0.710609
							487.624	142.04	495.624	26.8194	85.9855		250	0.237	0.584033	0.709826
							489.552	141.772	497.552	26.4144	85.7526		251	0.238	0.584033	0.709043
							491.481	141.777	499.481	26.2982	85.6752		252	0.239	0.583202	0.709043
							493.409	141.835	501.409	26.3979	85.6234		253	0.242	0.583202	0.709826
							495.338	141.798	503.338	26.475	85.7636		254	0.247	0.583202	0.710609
							497.266	141.768	505.266	26.2953	85.5056		255	0.254	0.582371	0.712956
							499.195	141.915	507.195	26.3315	85.1741		256	0.263	0.58154	0.715304
							501.123	141.855	509.123	26.7013	85.1009		257	0.274	0.58154	0.719217
							503.052	141.846	511.052	26.7712	85.0269		258	0.285	0.58154	0.723913
							504.98	141.756	512.98	26.3957	84.8241		259	0.298	0.580709	0.728609
							506.909	141.877	514.909	26.2323	84.6872		260	0.311	0.579879	0.732522
							508.837	142.065	516.837	26.5145	84.5469		261	0.32	0.579048	0.735652
							510.766	141.802	518.766	26.5737	84.7176		262	0.333	0.579048	0.740348
							512.694	141.696	520.694	26.1941	84.8801		263	0.351	0.578217	0.746609
							514.623	141.873	522.623	26.1499	84.8831		264	0.367	0.578217	0.752869
							516.551	141.792	524.551	26.3701	84.5811		265	0.383	0.576556	0.758348
							518.48	141.735	526.48	26.4581	84.1602		266	0.401	0.576556	0.765391
							520.408	141.699	528.408	26.2884	84.0353		267	0.416	0.574894	0.770087
							522.337	141.821	530.337	26.1038	84.2138		268	0.43	0.574894	0.775565
							524.265	141.976	532.265	26.1417	84.3666		269	0.445	0.574063	0.781043
							526.194	141.935	534.194	26.4489	84.4286		270	0.459	0.572402	0.785739
							528.122	141.881	536.122	26.4045	84.4029		271	0.474	0.57074	0.791217
							530.051	141.864	538.051	26.1404	84.4699		272	0.484	0.569079	0.793565
							531.979	141.853	539.979	26.2727	84.5124		273	0.493	0.568248	0.796695
							533.908	141.902	541.908	26.4318	84.4664		274	0.502	0.568248	0.800609
							535.836	141.844	543.836	26.1048	84.4619		275	0.511	0.567417	0.803739
							537.765	141.729	545.765	25.8736	84.7105		276	0.518	0.566586	0.806087
							539.693	141.708	547.693	26.1782	84.84		277	0.522	0.564925	0.806087
							541.622	141.813	549.622	26.4416	84.7881		278	0.525	0.563263	0.806869
							543.55	141.952	551.55	26.4673	84.8153		279	0.529	0.562432	0.806869
							545.479	141.978	553.479	26.4055	84.8826		280	0.531	0.561602	0.807652
							547.407	141.882	555.407	26.3468	84.9364		281	0.53	0.559109	0.806087
							549.336	141.741	557.336	26.5258	84.8844		282	0.529	0.557448	0.804522
							551.264	141.772	559.264	26.6314	84.7359		283	0.527	0.555786	0.802956
							553.193	141.933	561.193	26.4574	84.7868		284	0.525	0.555786	0.801391
							555.121	141.997	563.121	26.3091	84.8626		285	0.519	0.554125	0.798261
							557.05	141.993	565.05	26.4527	84.8574		286	0.513	0.551632	0.794348
							558.978	141.818	566.978	26.4842	84.7665		287	0.506	0.549971	0.790435
							560.907	141.697	568.907	26.4364	84.7907		288	0.499	0.54914	0.787304
							562.835	141.808	570.835	26.422	84.8		289	0.491	0.54914	0.782609
							564.764	142.065	572.764	26.5061	84.8021		290	0.481	0.545817	0.777913
							566.692	142.143	574.692	26.3939	84.8095		291	0.471	0.544156	0.773217
							568.621	142.01	576.621	26.3526	84.7937		292	0.465	0.543325	0.769304
							570.549	141.986	578.549	26.5581	84.7358		293	0.457	0.541663	0.765391
							572.478	142.091	580.478	26.6692	84.775		294	0.449	0.540002	0.761478
							574.406	142.061	582.406	26.652	84.804		295	0.441	0.53834	0.756782
							576.335	142.055	584.335	26.6972	84.8898		296	0.434	0.536679	0.752869
							578.263	142.088	586.263	26.8364	85.0592		297	0.427	0.535017	0.748174
							580.192	142.119	588.192	26.9225	85.2674		298	0.42	0.533355	0.745043
							582.12	142.151	590.12	26.8535	85.2459		299	0.413	0.531694	0.74113
							584.049	142.224	592.049	26.8151	85.2512		300	0.406	0.530863	0.737217
							585.977	142.121	593.977	26.9257	85.4033		301	0.397	0.530032	0.732522
							587.906	142.179	595.906	27.0419	85.4838		302	0.388	0.528371	0.727826
							589.834	142.389	597.834	27.0436	85.4139		303	0.379	0.526709	0.72313
							591.763	142.503	599.763	27.0906	85.4796		304	0.369	0.525048	0.718435
							593.691	142.388	601.691	27.194	85.6575		305	0.358	0.522555	0.712174
							595.62	142.243	603.62	27.2223	85.8915		306	0.347	0.520894	0.706695
							597.548	142.245	605.548	27.212	85.9175		307	0.336	0.519232	0.700435
							599.477	142.471	607.477	27.2731	86.0068		308	0.324	0.51674	0.694174
							601.405	142.575	609.405	27.3343	86.1629		309	0.312	0.514248	0.68713
							603.334	142.54	611.334	27.4374	86.3008		310	0.3	0.512586	0.680869
							605.262	142.535	613.262	27.3922	86.3346		311	0.288	0.510094	0.674609
							607.191	142.675	615.191	27.3045	86.3442		312	0.277	0.508432	0.668348
							609.119	142.666	617.119	27.448	86.356		313	0.267	0.506771	0.662869
							611.048	142.633	619.048	27.6219	86.5844		314	0.254	0.504278	0.656609
							612.976	142.656	620.976	27.5922	86.5647		315	0.243	0.501786	0.649565
							614.905	142.666	622.905	27.5983	86.5151		316	0.234	0.500125	0.644869
							616.833	142.714	624.833	27.5821	86.6894		317	0.225	0.498463	0.639391
							618.762	142.805	626.762	27.6062	86.8602		318	0.215	0.496802	0.633913
							620.69	142.947	628.69	27.581	86.8668		319	0.206	0.49514	0.629217
							622.619	143.039	630.619	27.6969	86.831		320	0.2	0.493478	0.624522
							624.547	142.848	632.547	27.786	86.7492		321	0.193	0.491817	0.619826
							626.476	142.774	634.476	27.7508	86.8359		322	0.187	0.490986	0.616696
							628.404	142.947	636.404	27.7284	87.055		323	0.182	0.489325	0.612
							630.333	143.133	638.333	27.8233	87.172		324	0.177	0.487663	0.608087
							632.261	143.047	640.261	27.8123	87.2189		325	0.174	0.487663	0.605739
							634.19	142.866	642.19	27.813	87.4083		326	0.171	0.486001	0.603391
							636.118	142.976	644.118	27.7885	87.5028		327	0.169	0.485171	0.600261
							638.047	143.147	646.047	27.8306	87.5065		328	0.166	0.48434	0.597913
							639.975	143.174	647.975	27.8642	87.6008		329	0.165	0.483509	0.595565
							641.904	143.312	649.904	27.8494	87.7156		330	0.164	0.482678	0.593217
							643.832	143.348	651.832	27.8898	87.773		331	0.163	0.481848	0.591652
							645.761	143.162	653.761	27.9352	87.8553		332	0.161	0.481017	0.589304
							647.689	142.967	655.689	28.0309	87.9019		333	0.161	0.480186	0.587739
							649.618	143.145	657.618	28.1019	88.0306		334	0.161	0.479355	0.586174
							651.546	143.423	659.546	28.0358	88.1141		335	0.161	0.479355	0.585391
							653.475	143.422	661.475	28.0275	88.1935		336	0.162	0.478525	0.583826
							655.403	143.144	663.403	28.0861	88.1617		337	0.161	0.477694	0.583043
							657.332	143.082	665.332	28.0817	88.1762		338	0.161	0.476863	0.581478
							659.26	143.25	667.26	27.641	88.2399		339	0.162	0.476032	0.580696
							661.189	143.394	669.189	27.6914	88.1308		340	0.162	0.476032	0.579913
							663.117	143.286	671.117	28.1222	88.2853		341	0.162	0.475201	0.57913
							665.045	143.317	673.045	28.3017	88.4716		342	0.163	0.475201	0.578348
							666.974	143.401	674.974	28.3679	88.6998		343	0.163	0.47354	0.577565
							668.903	143.448	676.903	28.384	88.8191		344	0.164	0.47354	0.576782
							670.831	143.502	678.831	28.3946	88.7669		345	0.162	0.472709	0.575217
							672.76	143.53	680.76	28.5378	88.7046		346	0.163	0.471878	0.574435
							674.688	143.591	682.688	28.622	88.7987		347	0.163	0.471878	0.573652
							676.617	143.626	684.617	28.616	89.08		348	0.162	0.471048	0.572869
							678.545	143.687	686.545	28.6747	89.2042		349	0.161	0.471048	0.572087
							680.473	143.863	688.473	28.7649	89.215		350	0.16	0.469386	0.571304
							682.402	143.972	690.402	28.7861	89.2537		351	0.159	0.469386	0.569739
							684.331	143.873	692.331	28.7417	89.3415		352	0.158	0.468555	0.568956
							686.259	143.699	694.259	28.7841	89.3995		353	0.157	0.467725	0.567391
							688.188	143.784	696.188	28.8649	89.4833		354	0.156	0.467725	0.566609
							690.116	144.004	698.116	28.9808	89.5068		355	0.154	0.466894	0.565043
							692.045	144.008	700.045	29.0942	89.5679		356	0.153	0.466063	0.564261
							693.973	143.789	701.973	29.0788	89.6659		357	0.152	0.465232	0.562696
							695.902	143.558	703.902	29.0973	89.7366		358	0.151	0.464401	0.561913
							697.83	143.545	705.83	29.0991	89.7757		359	0.149	0.464401	0.560348
							699.759	143.562	707.759	29.1012	89.7919		360	0.148	0.463571	0.559565
							701.687	143.453	709.687	29.2141	89.7921		361	0.146	0.46274	0.558
							703.615	143.392	711.615	29.2436	89.9576		362	0.144	0.461909	0.556435
							705.544	143.365	713.544	29.16	90.1114		363	0.142	0.461078	0.554087
							707.472	143.483	715.472	29.2696	90.1495		364	0.141	0.461909	0.554087
							709.401	143.701	717.401	29.4305	90.1328		365	0.14	0.461078	0.552522
							711.33	143.972	719.33	29.4502	90.2076		366	0.137	0.460248	0.550956
							713.258	144.346	721.258	29.4218	90.3912		367	0.135	0.459417	0.548609
							715.187	144.528	723.187	29.4717	90.5234		368	0.133	0.458586	0.547043
							717.115	144.531	725.115	29.5438	90.451		369	0.131	0.457755	0.545478
							719.043	144.648	727.043	29.5771	90.4787		370	0.128	0.457755	0.543913
							720.972	144.895	728.972	29.5387	90.6561		371	0.126	0.456924	0.541565
							722.9	144.998	730.9	29.5956	90.7834		372	0.123	0.456924	0.54
							724.829	144.928	732.829	29.6944	90.6957		373	0.121	0.456094	0.538435
							726.757	144.928	734.757	29.7891	90.5568		374	0.118	0.456094	0.536087
							728.686	145.032	736.686	29.8214	90.5754		375	0.115	0.454432	0.533739
							730.615	145.092	738.615	29.8578	90.7733		376	0.112	0.454432	0.532174
							732.543	145.094	740.543	29.9205	90.8946		377	0.109	0.453601	0.529826
							734.471	145.202	742.471	30.0512	90.9239		378	0.106	0.452771	0.527478
							736.4	145.348	744.4	30.1671	90.9579		379	0.103	0.45194	0.525913
							738.328	145.394	746.328	30.1813	91.1679		380	0.099	0.451109	0.523565
							740.257	145.338	748.257	30.1764	91.3689		381	0.096	0.450278	0.521217
							742.185	145.384	750.185	30.2911	91.3838		382	0.093	0.450278	0.518869
							744.114	145.468	752.114	30.4189	91.3524		383	0.09	0.449448	0.516522
							746.043	145.496	754.043	30.4112	91.4793		384	0.087	0.449448	0.514174
							747.971	145.552	755.971	30.3927	91.6104		385	0.083	0.447786	0.511826
							749.899	145.64	757.899	30.4769	91.6428		386	0.08	0.446955	0.509478
							751.828	145.753	759.828	30.5996	91.5153		387	0.077	0.446955	0.50713
							753.756	145.778	761.756	30.6267	91.4236		388	0.074	0.446124	0.504782
							755.685	145.782	763.685	30.5597	91.3968		389	0.071	0.444463	0.502435
							757.613	145.946	765.613	30.602	91.2864		390	0.068	0.444463	0.500869
							759.542	146.087	767.542	30.7191	91.0586		391	0.065	0.443632	0.498522
							761.471	146.046	769.471	30.8338	90.9206		392	0.062	0.442801	0.496174
							763.399	146.003	771.399	30.8006	91.052		393	0.06	0.441971	0.494609
							765.327	146.143	773.327	30.8147	91.3006		394	0.058	0.44114	0.492261
							767.256	146.269	775.256	30.8897	91.445		395	0.056	0.440309	0.490696
							769.184	146.283	777.184	31.0135	91.5877		396	0.053	0.440309	0.488348
							771.113	146.274	779.113	30.9863	91.7335		397	0.052	0.439478	0.486783
							773.041	146.326	781.041	30.9737	91.8378		398	0.05	0.438648	0.485217
							774.97	146.409	782.97	31.1281	91.8646		399	0.048	0.437817	0.483652
							776.898	146.544	784.898	31.2193	91.8509		400	0.047	0.436986	0.482087
							778.827	146.694	786.827	31.0899	91.8673		401	0.045	0.436155	0.479739
							780.755	146.785	788.755	31.0321	91.929		402	0.044	0.435324	0.478956
							782.684	146.79	790.684	31.0979	91.9152		403	0.042	0.434494	0.477391
							784.612	146.778	792.612	31.2241	91.8111		404	0.041	0.433663	0.475826
							786.541	146.903	794.541	31.2178	91.7334		405	0.04	0.432832	0.474261
							788.469	147.057	796.469	31.1256	91.7766		406	0.039	0.432001	0.472696
							790.398	147.08	798.398	31.1503	91.699		407	0.038	0.431171	0.471913
							792.326	147.054	800.326	31.2434	91.5589		408	0.037	0.431171	0.470348
							794.255	147.108	802.255	31.2394	91.4027		409	0.036	0.429509	0.468783
							796.183	147.231	804.183	31.3315	91.3663		410	0.036	0.429509	0.468
							798.112	147.257	806.112	31.4489	91.4757		411	0.035	0.427847	0.466435
							800.04	147.282	808.04	31.5442	91.4458		412	0.034	0.427017	0.464869
							801.969	147.333	809.969	31.5609	91.1784		413	0.033	0.426186	0.464087
							803.897	147.324	811.897	31.558	91.0035		414	0.032	0.425355	0.462522
							805.826	147.351	813.826	31.5754	90.9864		415	0.032	0.424524	0.460956
							807.754	147.45	815.754	31.7591	90.9066		416	0.031	0.423694	0.460174
							809.683	147.531	817.683	31.9046	90.6339		417	0.031	0.422863	0.459391
							811.611	147.506	819.611	31.9237	90.3848		418	0.03	0.422032	0.458609
							813.54	147.411	821.54	31.9459	90.1238		419	0.03	0.421201	0.457043
							815.468	147.48	823.468	32.0805	89.6975		420	0.03	0.420371	0.456261
							817.397	147.616	825.397	32.2149	89.1262		421	0.03	0.41954	0.454696
							819.325	147.601	827.325	32.189	88.7039		422	0.03	0.418709	0.453913
							821.254	147.584	829.254	32.2019	88.3492		423	0.029	0.418709	0.45313
							823.182	147.606	831.182	32.3365	87.8881		424	0.029	0.417047	0.451565
							825.111	147.638	833.111	32.4711	87.317		425	0.029	0.416217	0.450783
							827.039	147.722	835.039	32.4393	86.65		426	0.028	0.415386	0.45
							828.968	147.831	836.968	32.4443	85.6511		427	0.028	0.415386	0.448435
							830.896	147.809	838.896	32.6193	84.0275		428	0.027	0.413724	0.448435
							832.825	147.725	840.825	32.7165	82.2006		429	0.027	0.413724	0.446869
							834.753	147.756	842.753	32.6538	81.5173		430	0.026	0.412894	0.445304
							836.682	147.871	844.682	32.5919	82.1879		431	0.026	0.412063	0.444522
							838.61	148.001	846.61	32.6834	83.3643		432	0.027	0.411232	0.443739
							840.539	147.994	848.539	32.7755	84.5854		433	0.025	0.410401	0.442174
							842.467	147.945	850.467	32.7791	85.7533		434	0.026	0.40957	0.441391
							844.396	148.039	852.396	32.776	86.7562		435	0.025	0.407909	0.440609
							846.324	148.095	854.324	32.8785	87.4744		436	0.024	0.407909	0.439043
							848.253	148.086	856.253	32.8523	87.9528		437	0.025	0.407078	0.438261
							850.181	148.129	858.181	32.7876	88.4547		438	0.025	0.406247	0.437478
							852.11	148.204	860.11	32.8559	89.0668		439	0.025	0.405417	0.436696
							854.038	148.188	862.038	33.0159	89.6174		440	0.025	0.404586	0.435913
							855.967	148.155	863.967	33.1201	89.9383		441	0.024	0.403755	0.43513
							857.895	148.292	865.895	33.0795	90.2827		442	0.024	0.402924	0.433565
							859.824	148.473	867.824	32.9747	90.8235		443	0.024	0.402094	0.432783
							861.752	148.49	869.752	32.9671	91.3453		444	0.023	0.401263	0.432
							863.681	148.412	871.681	33.0508	91.4909		445	0.023	0.400432	0.430435
							865.609	148.508	873.609	33.0801	91.5051		446	0.023	0.399601	0.429652
							867.538	148.617	875.538	33.063	91.7735		447	0.023	0.39877	0.428869
							869.466	148.497	877.466	33.1255	92.1276		448	0.023	0.39877	0.428087
							871.395	148.389	879.395	33.2114	92.1558		449	0.023	0.397109	0.426522
							873.323	148.504	881.323	33.2431	92.0238		450	0.022	0.397109	0.425739
							875.252	148.563	883.252	33.194	92.0307		451	0.022	0.396278	0.424956
							877.18	148.483	885.18	33.2245	92.2486		452	0.022	0.394617	0.423391
							879.109	148.504	887.109	33.3372	92.3431		453	0.023	0.394617	0.423391
							881.037	148.622	889.037	33.3226	92.3042		454	0.023	0.393786	0.421826
							882.966	148.53	890.966	33.2352	92.3054		455	0.022	0.392955	0.421043
							884.894	148.213	892.894	33.2369	92.4134		456	0.022	0.392955	0.420261
							886.823	147.997	894.823	33.3163	92.4357		457	0.022	0.392124	0.419478
							888.751	148.096	896.751	33.3126	92.2853		458	0.022	0.390463	0.417913
							890.68	148.229	898.68	33.249	92.0536		459	0.022	0.389632	0.41713
							892.608	148.111	900.608	33.2875	91.8669		460	0.022	0.388801	0.416348
							894.537	148.123	902.537	33.3643	91.7095		461	0.022	0.38797	0.415565
							896.465	148.333	904.465	33.3658	91.4747		462	0.021	0.38797	0.414783
							898.394	148.369	906.394	33.2501	91.1081		463	0.021	0.38714	0.414
							900.322	148.264	908.322	33.2248	90.8028		464	0.021	0.386309	0.412435
							902.251	148.382	910.251	33.322	90.511		465	0.021	0.385478	0.412435
							904.179	148.556	912.179	33.4096	90.1964		466	0.021	0.384647	0.411652
							906.108	148.452	914.108	33.3649	89.8681		467	0.021	0.383817	0.410087
							908.036	148.36	916.036	33.3339	89.5833		468	0.021	0.383817	0.410087
							909.965	148.534	917.965	33.389	89.3186		469	0.021	0.382986	0.408522
							911.893	148.629	919.893	33.4503	88.9935		470	0.021	0.382986	0.408522
							913.822	148.474	921.822	33.4162	88.6566		471	0.021	0.381324	0.407739
							915.75	148.377	923.75	33.3433	88.3109		472	0.021	0.381324	0.406956
							917.679	148.455	925.679	33.362	87.8161		473	0.021	0.379663	0.406174
							919.607	148.425	927.607	33.4707	87.2457		474	0.021	0.379663	0.405391
							921.536	148.132	929.536	33.456	86.7088		475	0.021	0.379663	0.404609
							923.464	147.882	931.464	33.3762	86.2695		476	0.02	0.378001	0.403043
							925.393	147.803	933.393	33.3721	85.7397		477	0.02	0.37717	0.402261
							927.321	147.589	935.321	33.4158	85.0217		478	0.021	0.37717	0.402261
							929.25	147.229	937.25	33.4751	84.1889		479	0.021	0.37634	0.400696
							931.178	147.056	939.178	33.4719	83.3909		480	0.02	0.375509	0.399913
							933.107	147.068	941.107	33.4168	82.478		481	0.02	0.374678	0.39913
							935.035	146.843	943.035	33.4556	81.4022		482	0.02	0.373847	0.398348
							936.964	146.348	944.964	33.4686	80.3332		483	0.02	0.373017	0.396783
							938.892	145.862	946.892	33.4053	79.59		484	0.02	0.372186	0.395217
							940.821	145.411	948.821	33.3651	79.2455		485	0.02	0.371355	0.395217
							942.749	144.814	950.749	33.4484	79.2086		486	0.02	0.371355	0.394435
							944.678	144.179	952.678	33.4333	79.3603		487	0.02	0.370524	0.393652
							946.606	143.956	954.606	33.4049	79.7681		488	0.02	0.369693	0.392869
							948.535	144.129	956.535	33.3443	80.4237		489	0.019	0.369693	0.392869
							950.463	144.468	958.463	33.3512	81.2368		490	0.02	0.369693	0.392087
							952.392	144.99	960.392	33.524	81.8441		491	0.02	0.368863	0.392087
							954.32	145.551	962.32	33.6109	82.0667		492	0.02	0.368032	0.391304
							956.249	145.798	964.249	33.5306	82.5103		493	0.019	0.368032	0.390522
							958.177	145.799	966.177	33.4822	84.2038		494	0.019	0.368032	0.390522
							960.106	146.177	968.106	33.5442	86.717		495	0.019	0.368032	0.389739
							962.034	147.02	970.034	33.6592	88.859		496	0.019	0.367201	0.388956
							963.963	147.729	971.963	33.67	90.2244		497	0.019	0.36637	0.388956
							965.891	148.015	973.891	33.5929	91.0157		498	0.019	0.36637	0.388174
							967.82	148.121	975.82	33.5547	91.4242		499	0.02	0.36637	0.388174
							969.748	148.23	977.748	33.6599	91.6833		500	0.019	0.36554	0.386609
							971.677	148.266	979.677	33.7303	91.8984		501	0.019	0.36554	0.386609
							973.605	148.195	981.605	33.6641	92.0166		502	0.02	0.36554	0.386609
							975.534	148.176	983.534	33.5689	91.9421		503	0.019	0.36554	0.386609
							977.462	148.179	985.462	33.5799	91.7935		504	0.019	0.364709	0.385826
							979.391	148.052	987.391	33.5973	91.7132		505	0.019	0.364709	0.385043
							981.319	147.834	989.319	33.5685	91.6674		506	0.019	0.363878	0.384261
							983.248	147.72	991.248	33.475	91.5619		507	0.019	0.363878	0.384261
							985.176	147.643	993.176	33.4652	91.4876		508	0.019	0.363878	0.383478
							987.105	147.319	995.105	33.5044	91.4683		509	0.019	0.363878	0.383478
							989.033	146.836	997.033	33.523	91.4707		510	0.019	0.363047	0.382696
							990.962	146.418	998.962	33.4491	91.4094		511	0.019	0.363047	0.382696
							992.89	145.94	1000.89	33.3771	91.3302		512	0.019	0.362216	0.381913
							994.819	145.302	1002.82	33.3757	91.3319		513	0.019	0.363047	0.381913
							996.747	144.6	1004.75	33.3256	91.3717		514	0.019	0.362216	0.381913
							998.676	143.885	1006.68	33.2105	91.2584		515	0.019	0.362216	0.38113
							1000.6	143.061	1008.6	33.0979	91.0792		516	0.019	0.362216	0.38113
							1002.53	142.202	1010.53	33.0349	90.8514		517	0.019	0.361386	0.380348
							1004.46	141.338	1012.46	33.0522	90.6112		518	0.019	0.362216	0.38113
							1006.39	140.483	1014.39	32.9881	90.2248		519	0.019	0.361386	0.380348
							1008.32	139.542	1016.32	32.8818	89.7538		520	0.019	0.361386	0.380348
							1010.25	138.612	1018.25	32.804	89.2685		521	0.019	0.362216	0.379565
							1012.17	138.002	1020.17	32.8097	88.7935		522	0.019	0.361386	0.379565
							1014.1	137.882	1022.1	32.8652	88.2596		523	0.018	0.360555	0.378783
							1016.03	138.102	1024.03	32.8705	87.6407		524	0.018	0.360555	0.378783
							1017.96	138.535	1025.96	32.7955	87.0122		525	0.018	0.360555	0.378783
							1019.89	139.115	1027.89	32.8245	86.4906		526	0.018	0.361386	0.378
							1021.82	139.738	1029.82	32.8904	86.0148		527	0.018	0.360555	0.378
							1023.75	140.31	1031.75	32.9513	85.6011		528	0.019	0.360555	0.378
							1025.67	140.885	1033.67	32.979	85.2612		529	0.019	0.359724	0.377217
							1027.6	141.566	1035.6	32.9484	85.0163		530	0.019	0.360555	0.377217
							1029.53	142.373	1037.53	32.9357	84.8393		531	0.018	0.360555	0.377217
							1031.46	143.16	1039.46	33.0186	84.7531		532	0.018	0.360555	0.377217
							1033.39	143.877	1041.39	33.0744	84.7036		533	0.018	0.360555	0.377217
							1035.32	144.484	1043.32	33.0189	84.7041		534	0.018	0.360555	0.376435
							1037.25	144.855	1045.25	32.9904	84.6613		535	0.018	0.360555	0.377217
							1039.17	145.109	1047.17	33.0509	84.5159		536	0.018	0.360555	0.376435
							1041.1	145.427	1049.1	33.096	84.1779		537	0.018	0.360555	0.376435
							1043.03	145.698	1051.03	33.025	83.5817		538	0.018	0.360555	0.376435
							1044.96	145.876	1052.96	32.9251	82.5776		539	0.018	0.360555	0.376435
							1046.89	146.023	1054.89	32.9598	81.1573		540	0.018	0.360555	0.376435
							1048.82	146.19	1056.82	32.9985	79.1983		541	0.018	0.360555	0.375652
							1050.74	146.315	1058.74	33.0041	76.8298		542	0.018	0.360555	0.375652
							1052.67	146.397	1060.67	32.8917	74.7544		543	0.018	0.360555	0.375652
							1054.6	146.57	1062.6	32.7721	73.7719		544	0.018	0.360555	0.375652
							1056.53	146.837	1064.53	32.7762	73.4702		545	0.019	0.361386	0.376435
							1058.46	146.952	1066.46	32.8074	72.8809		546	0.019	0.361386	0.375652
							1060.39	146.951	1068.39	32.7038	71.8672		547	0.019	0.361386	0.375652
							1062.32	147.094	1070.32	32.5948	70.7054		548	0.019	0.361386	0.375652
							1064.24	147.325	1072.24	32.5943	69.4941		549	0.018	0.361386	0.375652
							1066.17	147.422	1074.17	32.6204	68.2253		550	0.018	0.361386	0.375652
							1068.1	147.396	1076.1	32.5481	66.7732		551	0.019	0.362216	0.375652
							1070.03	147.473	1078.03	32.4596	65.2861		552	0.019	0.362216	0.375652
							1071.96	147.64	1079.96	32.4545	63.8453		553	0.018	0.361386	0.375652
							1073.89	147.688	1081.89	32.5294	62.4119		554	0.019	0.362216	0.375652
							1075.82	147.66	1083.82	32.5162	60.975		555	0.019	0.362216	0.375652
							1077.74	147.711	1085.74	32.4179	59.6086		556	0.018	0.361386	0.375652
							1079.67	147.755	1087.67	32.3743	58.3398		557	0.018	0.362216	0.375652
							1081.6	147.664	1089.6	32.4174	57.1093		558	0.018	0.362216	0.375652
							1083.53	147.615	1091.53	32.428	55.8778		559	0.018	0.362216	0.374869
							1085.46	147.713	1093.46	32.3593	54.6211		560	0.018	0.362216	0.374869
							1087.39	147.772	1095.39	32.2446	53.3505		561	0.019	0.362216	0.374869
							1089.32	147.696	1097.32	32.2849	52.0962		562	0.018	0.362216	0.374869
							1091.24	147.651	1099.24	32.333	50.7843		563	0.018	0.362216	0.374869
							1093.17	147.762	1101.17	32.3198	49.3453		564	0.018	0.362216	0.374869
							1095.1	147.848	1103.1	32.2858	47.8594		565	0.018	0.362216	0.374869
							1097.03	147.755	1105.03	32.3433	46.3411		566	0.018	0.362216	0.374869
							1098.96	147.676	1106.96	32.4347	44.834		567	0.018	0.362216	0.374869
							1100.89	147.773	1108.89	32.4446	43.5662		568	0.018	0.362216	0.374087
							1102.81	147.84	1110.81	32.4034	42.6579		569	0.018	0.362216	0.374087
							1104.74	147.836	1112.74	32.361	41.9852		570	0.018	0.362216	0.374087
							1106.67	147.909	1114.67	32.4085	41.7196		571	0.018	0.363047	0.374087
							1108.6	147.984	1116.6	32.5049	42.2157		572	0.018	0.362216	0.374087
							1110.53	147.994	1118.53	32.5016	43.8341		573	0.018	0.363047	0.374087
							1112.46	148.017	1120.46	32.4789	46.5262		574	0.018	0.363047	0.373304
							1114.38	148.154	1122.38	32.5091	49.7618		575	0.018	0.363047	0.374087
							1116.31	148.314	1124.31	32.6286	53.0804		576	0.018	0.362216	0.374087
							1118.24	148.295	1126.24	32.7015	56.207		577	0.018	0.362216	0.373304
							1120.17	148.254	1128.17	32.6885	58.8586		578	0.018	0.362216	0.373304
							1122.1	148.401	1130.1	32.6878	60.9431		579	0.019	0.362216	0.373304
							1124.03	148.608	1132.03	32.8214	62.5541		580	0.018	0.362216	0.373304
							1125.96	148.678	1133.96	32.92	63.8347		581	0.018	0.362216	0.373304
							1127.88	148.688	1135.88	32.8929	64.8662		582	0.018	0.362216	0.373304
							1129.81	148.751	1137.81	32.8292	65.6644		583	0.018	0.362216	0.372522
							1131.74	148.846	1139.74	32.8546	66.2022		584	0.018	0.362216	0.373304
							1133.67	148.872	1141.67	32.9219	66.4961		585	0.018	0.362216	0.372522
							1135.6	148.88	1143.6	32.9099	66.786		586	0.018	0.363047	0.373304
							1137.53	148.914	1145.53	32.8189	67.3876		587	0.018	0.362216	0.372522
							1139.46	148.874	1147.46	32.8121	68.272		588	0.018	0.362216	0.372522
							1141.38	148.823	1149.38	32.8561	69.5838		589	0.017	0.362216	0.371739
							1143.31	148.898	1151.31	32.8813	71.7365		590	0.017	0.361386	0.370956
							1145.24	148.999	1153.24	32.8095	74.5431		591	0.017	0.361386	0.370956
							1147.17	149.016	1155.17	32.7809	77.377		592	0.017	0.361386	0.370956
							1149.1	148.997	1157.1	32.8528	79.8385		593	0.017	0.361386	0.370956
							1151.03	149.036	1159.03	32.8935	81.8495		594	0.017	0.361386	0.370956
							1152.95	149.161	1160.95	32.7992	83.5229		595	0.017	0.361386	0.370956
							1154.88	149.245	1162.88	32.7798	84.9358		596	0.017	0.361386	0.370174
							1156.81	149.242	1164.81	32.8727	86.0929		597	0.017	0.361386	0.370956
							1158.74	149.254	1166.74	32.9211	86.9838		598	0.017	0.361386	0.370174
							1160.67	149.309	1168.67	32.8705	87.5606		599	0.017	0.361386	0.370174
							1162.6	149.348	1170.6	32.8466	87.9871		600	0.017	0.361386	0.369391
							1164.53	149.376	1172.53	32.8915	88.4063		601	0.017	0.361386	0.370174
							1166.45	149.445	1174.45	32.9417	88.7846		602	0.017	0.361386	0.369391
							1168.38	149.452	1176.38	32.8694	89.0114		603	0.017	0.361386	0.369391
							1170.31	149.4	1178.31	32.8187	89.1686		604	0.017	0.361386	0.370174
							1172.24	149.395	1180.24	32.8796	89.3556		605	0.017	0.361386	0.369391
							1174.17	149.452	1182.17	32.9481	89.5532		606	0.017	0.361386	0.369391
							1176.1	149.474	1184.1	32.8824	89.6156		607	0.017	0.360555	0.368609
							1178.03	149.368	1186.03	32.814	89.5824		608	0.017	0.360555	0.368609
							1179.95	149.298	1187.95	32.8321	89.5809		609	0.017	0.360555	0.368609
							1181.88	149.368	1189.88	32.9075	89.6766		610	0.017	0.360555	0.367826
							1183.81	149.403	1191.81	32.8631	89.7606		611	0.017	0.360555	0.368609
							1185.74	149.364	1193.74	32.7624	89.8614		612	0.017	0.360555	0.367826
							1187.67	149.315	1195.67	32.797	90.0464		613	0.016	0.359724	0.367826
							1189.6	149.309	1197.6	32.9132	90.3859		614	0.016	0.359724	0.367826
							1191.53	149.32	1199.53	32.9118	90.727		615	0.018	0.360555	0.367826
							1193.45	149.327	1201.45	32.8201	90.9834		616	0.018	0.360555	0.368609
							1195.38	149.35	1203.38	32.8092	91.1437		617	0.018	0.360555	0.367826
							1197.31	149.369	1205.31	32.8917	91.3202		618	0.018	0.360555	0.367826
							1199.24	149.323	1207.24	32.8949	91.5004		619	0.018	0.360555	0.367826
							1201.17	149.267	1209.17	32.8081	91.5851		620	0.017	0.359724	0.367043
							1203.1	149.323	1211.1	32.7837	91.5665		621	0.018	0.360555	0.367043
							1205.03	149.419	1213.03	32.8697	91.5709		622	0.018	0.359724	0.367043
							1206.95	149.425	1214.95	32.8816	91.5756		623	0.017	0.358893	0.366261
							1208.88	149.38	1216.88	32.8018	91.5246		624	0.018	0.359724	0.366261
							1210.81	149.377	1218.81	32.7814	91.3621		625	0.018	0.359724	0.366261
							1212.74	149.406	1220.74	32.8846	91.2131		626	0.018	0.359724	0.366261
							1214.67	149.431	1222.67	32.9027	91.0534		627	0.017	0.358893	0.365478
							1216.6	149.411	1224.6	32.8049	90.8123		628	0.018	0.358893	0.365478
							1218.52	149.389	1226.52	32.7502	90.3353		629	0.017	0.358063	0.365478
							1220.45	149.365	1228.45	32.8082	89.6194		630	0.018	0.358893	0.365478
							1222.38	149.335	1230.38	32.8547	88.6459		631	0.018	0.358893	0.365478
							1224.31	149.33	1232.31	32.8448	87.5729		632	0.017	0.358063	0.364696
							1226.24	149.328	1234.24	32.8163	86.5674		633	0.018	0.358063	0.364696
							1228.17	149.301	1236.17	32.828	85.7168		634	0.017	0.358063	0.363913
							1230.1	149.266	1238.1	32.8425	84.7682		635	0.017	0.358063	0.363913
							1232.02	149.281	1240.02	32.7974	83.3907		636	0.017	0.357232	0.363913
							1233.95	149.315	1241.95	32.7244	82.1076		637	0.018	0.357232	0.363913
							1235.88	149.294	1243.88	32.7276	81.8242		638	0.017	0.357232	0.36313
							1237.81	149.238	1245.81	32.7633	82.0732		639	0.018	0.357232	0.36313
							1239.74	149.213	1247.74	32.7474	82.0999		640	0.018	0.357232	0.36313
							1241.67	149.201	1249.67	32.7001	82.0514		641	0.017	0.357232	0.362348
							1243.6	149.233	1251.6	32.6791	82.2507		642	0.018	0.356401	0.362348
							1245.52	149.295	1253.52	32.6743	82.6947		643	0.017	0.356401	0.361565
							1247.45	149.336	1255.45	32.6108	83.2847		644	0.017	0.356401	0.361565
							1249.38	149.347	1257.38	32.5282	83.9514		645	0.017	0.35557	0.361565
							1251.31	149.391	1259.31	32.5251	84.6771		646	0.017	0.35557	0.360783
							1253.24	149.471	1261.24	32.527	85.3556		647	0.017	0.35557	0.360783
							1255.17	149.521	1263.17	32.5082	85.8468		648	0.018	0.35557	0.360783
							1257.09	149.468	1265.09	32.4769	86.1029		649	0.017	0.35474	0.36
							1259.02	149.372	1267.02	32.5342	86.2117		650	0.017	0.35474	0.36
							1260.95	149.348	1268.95	32.6099	86.1101		651	0.017	0.35474	0.359217
							1262.88	149.361	1270.88	32.6243	85.6963		652	0.017	0.353909	0.359217
							1264.81	149.345	1272.81	32.6017	84.8562		653	0.017	0.353909	0.359217
							1266.74	149.314	1274.74	32.6649	83.6866		654	0.017	0.353909	0.359217
							1268.66	149.322	1276.66	32.7391	82.3557		655	0.017	0.353078	0.358435
							1270.59	149.33	1278.59	32.7315	81.1833		656	0.017	0.353078	0.358435
							1272.52	149.325	1280.52	32.6594	80.6279		657	0.017	0.353078	0.357652
							1274.45	149.327	1282.45	32.6646	80.9258		658	0.017	0.352247	0.357652
							1276.38	149.319	1284.38	32.7435	81.6634		659	0.017	0.352247	0.356869
							1278.31	149.279	1286.31	32.7607	82.4456		660	0.017	0.352247	0.356869
							1280.24	149.232	1288.24	32.6632	83.0818		661	0.017	0.351416	0.356087
							1282.16	149.21	1290.16	32.6332	83.4869		662	0.017	0.351416	0.356087
							1284.09	149.214	1292.09	32.7027	83.6812		663	0.017	0.350586	0.356087
							1286.02	149.205	1294.02	32.7511	83.8029		664	0.017	0.350586	0.355304
							1287.95	149.12	1295.95	32.6531	83.8542		665	0.017	0.350586	0.355304
							1289.88	149.069	1297.88	32.6072	83.8776		666	0.017	0.349755	0.354522
							1291.81	149.089	1299.81	32.6755	83.9374		667	0.016	0.349755	0.353739
							1293.74	149.132	1301.74	32.7208	84.163		668	0.017	0.348924	0.353739
							1295.66	149.126	1303.66	32.6603	84.536		669	0.016	0.348924	0.352956
							1297.59	149.054	1305.59	32.6048	85.0237		670	0.017	0.348924	0.352956
							1299.52	148.97	1307.52	32.6335	85.5866		671	0.016	0.348093	0.352956
							1301.45	148.874	1309.45	32.7237	86.242		672	0.016	0.348093	0.352174
							1303.38	148.733	1311.38	32.6646	86.9037		673	0.016	0.347263	0.352174
							1305.31	148.541	1313.31	32.5356	87.5187		674	0.016	0.347263	0.351391
							1307.23	148.325	1315.23	32.5139	88.0107		675	0.016	0.346432	0.350609
							1309.16	148.111	1317.16	32.5463	88.3534		676	0.016	0.346432	0.350609
							1311.09	148.019	1319.09	32.5776	88.5412		677	0.016	0.346432	0.349826
							1313.02	148.203	1321.02	32.6053	88.6905		678	0.017	0.345601	0.349826
							1314.95	148.536	1322.95	32.6024	88.7507		679	0.016	0.345601	0.349826
							1316.88	148.797	1324.88	32.6384	88.719		680	0.017	0.34477	0.349043
							1318.81	148.944	1326.81	32.6871	88.6264		681	0.016	0.34477	0.348261
							1320.73	149.032	1328.73	32.6718	88.617		682	0.016	0.34394	0.348261
							1322.66	149.103	1330.66	32.6133	88.6573		683	0.016	0.34394	0.347478
							1324.59	149.151	1332.59	32.6312	88.6739		684	0.016	0.343109	0.346696
							1326.52	149.199	1334.52	32.6289	88.5272		685	0.016	0.342278	0.346696
							1328.45	149.224	1336.45	32.5478	88.1327		686	0.016	0.342278	0.345913
							1330.38	149.21	1338.38	32.3933	86.9501		687	0.016	0.341447	0.345913
							1332.31	149.175	1340.31	32.453	83.2944		688	0.016	0.341447	0.34513
							1334.23	149.159	1342.23	32.6153	77.6467		689	0.016	0.340616	0.34513
							1336.16	149.133	1344.16	32.6464	74.6802		690	0.016	0.340616	0.344348
							1338.09	149.062	1346.09	32.6016	76.4272		691	0.016	0.340616	0.343565
							1340.02	149.003	1348.02	32.5506	78.451		692	0.016	0.339786	0.342783
							1341.95	148.974	1349.95	32.5426	79.2259		693	0.016	0.338955	0.342783
							1343.88	148.956	1351.88	32.5724	79.7543		694	0.015	0.338955	0.342
							1345.81	148.96	1353.81	32.5563	80.3806		695	0.016	0.338124	0.342
							1347.73	148.993	1355.73	32.5404	80.8246		696	0.015	0.337293	0.341217
							1349.66	149.04	1357.66	32.5188	80.8373		697	0.015	0.337293	0.341217
							1351.59	149.05	1359.59	32.4665	81.0318		698	0.016	0.337293	0.340435
							1353.52	149.031	1361.52	32.3105	82.4643		699	0.016	0.336463	0.339652
							1355.45	149.038	1363.45	32.337	84.6788		700	0.015	0.336463	0.338869
							1357.38	149.057	1365.38	32.4553	86.1744		701	0.015	0.335632	0.338869
							1359.31	149.067	1367.31	32.4282	86.9449		702	0.015	0.334801	0.338087
							1361.23	149.033	1369.23	32.3969	87.4693		703	0.015	0.334801	0.338087
							1363.16	149.011	1371.16	32.3602	87.8508		704	0.015	0.33397	0.337304
							1365.09	149.029	1373.09	32.1639	88.0026		705	0.015	0.333139	0.336522
							1367.02	149.015	1375.02	32.1381	88.1133		706	0.015	0.333139	0.335739
							1368.95	148.961	1376.95	32.2117	88.4648		707	0.015	0.332309	0.334956
							1370.88	148.931	1378.88	32.1617	88.8494		708	0.015	0.331478	0.334956
							1372.8	148.852	1380.8	32.0065	89.1713		709	0.015	0.331478	0.334174
							1374.73	148.663	1382.73	31.7232	89.3772		710	0.015	0.330647	0.333391
							1376.66	148.587	1384.66	31.5315	89.5589		711	0.015	0.330647	0.333391
							1378.59	148.757	1386.59	31.6018	89.7545		712	0.015	0.329816	0.332609
							1380.52	148.924	1388.52	31.972	89.981		713	0.015	0.329816	0.331826
							1382.45	148.973	1390.45	32.1782	90.1861		714	0.015	0.328986	0.331043
							1384.38	148.983	1392.38	32.1732	90.2745		715	0.014	0.328155	0.331043
							1386.3	148.958	1394.3	32.0497	90.3096		716	0.015	0.327324	0.330261
							1388.23	148.85	1396.23	32.0165	90.3376		717	0.014	0.327324	0.329478
							1390.16	148.67	1398.16	32.0111	90.4088		718	0.015	0.326493	0.329478
							1392.09	148.349	1400.09	32.2141	90.3951		719	0.014	0.325663	0.328696
							1394.02	148.142	1402.02	32.3218	90.6111		720	0.015	0.325663	0.327913
							1395.95	148.003	1403.95	32.1872	90.715		721	0.014	0.324832	0.327913
							1397.88	147.87	1405.88	32.1808	90.7051		722	0.014	0.324832	0.32713
							1399.8	147.842	1407.8	32.2553	90.7137		723	0.014	0.324001	0.326348
							1401.73	147.911	1409.73	32.2888	90.75		724	0.014	0.32317	0.325565
							1403.66	147.969	1411.66	32.2604	90.7933		725	0.014	0.322339	0.324783
							1405.59	147.98	1413.59	32.2015	90.8784		726	0.014	0.322339	0.324783
							1407.52	147.976	1415.52	32.1019	90.8659		727	0.014	0.321509	0.324
							1409.45	148.049	1417.45	31.9455	90.8918		728	0.014	0.320678	0.323217
							1411.37	148.123	1419.37	31.9902	90.9359		729	0.014	0.319847	0.322435
							1413.3	148.114	1421.3	32.1373	91.2069		730	0.014	0.319847	0.322435
							1415.23	148.211	1423.23	32.0922	91.2999		731	0.014	0.319016	0.321652
							1417.16	148.31	1425.16	32.2708	91.3306		732	0.014	0.318186	0.320869
							1419.09	148.345	1427.09	32.3218	91.4295		733	0.013	0.317355	0.320087
							1421.02	148.357	1429.02	32.1973	91.3062		734	0.013	0.317355	0.320087
							1422.94	148.273	1430.94	32.1846	90.9483		735	0.013	0.316524	0.319304
							1424.87	148.101	1432.87	32.2543	90.6755		736	0.014	0.315693	0.318522
							1426.8	147.944	1434.8	32.1108	90.367		737	0.013	0.315693	0.317739
							1428.73	147.782	1436.73	32.0458	89.6272		738	0.013	0.314863	0.316956
							1430.66	147.737	1438.66	32.2609	88.9624		739	0.013	0.314863	0.316956
							1432.59	147.875	1440.59	32.3443	88.5784		740	0.013	0.314032	0.316174
							1434.52	148.075	1442.52	32.3797	88.0069		741	0.013	0.313201	0.315391
							1436.44	148.28	1444.44	32.3456	87.4349		742	0.013	0.31237	0.314609
							1438.37	148.509	1446.37	32.2085	86.7174		743	0.013	0.31237	0.314609
							1440.3	148.746	1448.3	32.2159	85.786		744	0.013	0.311539	0.313826
							1442.23	148.899	1450.23	32.2994	85.122		745	0.013	0.310709	0.313043
							1444.16	149.027	1452.16	32.2248	84.5783		746	0.013	0.310709	0.312261
							1446.09	149.166	1454.09	31.9786	84.0953		747	0.013	0.309047	0.311478
							1448.02	149.322	1456.02	31.5532	83.7746		748	0.013	0.309047	0.311478
							1449.94	149.281	1457.94	31.7508	83.5333		749	0.013	0.308216	0.310696
							1451.87	149.201	1459.87	32.1623	83.7194		750	0.013	0.307386	0.309913
							1453.8	149.253	1461.8	32.2052	83.6207		751	0.013	0.307386	0.30913
							1455.73	149.344	1463.73	32.0488	82.9565		752	0.013	0.306555	0.308348
							1457.66	149.3	1465.66	32.105	81.583		753	0.013	0.305724	0.307565
							1459.59	149.289	1467.59	32.2251	81.2086		754	0.013	0.304893	0.307565
							1461.52	149.374	1469.52	32.1357	81.5996		755	0.012	0.304893	0.306
							1463.44	149.522	1471.44	31.8115	81.8522		756	0.012	0.304062	0.306
							1465.37	149.545	1473.37	31.8129	81.91		757	0.013	0.303232	0.305217
							1467.3	149.485	1475.3	32.0709	82.4994		758	0.012	0.302401	0.304435
							1469.23	149.468	1477.23	32.2785	83.5062		759	0.013	0.302401	0.303652
							1471.16	149.478	1479.16	32.3116	84.4036		760	0.012	0.30157	0.302869
							1473.09	149.476	1481.09	32.239	85.2776		761	0.013	0.300739	0.302869
							1475.01	149.501	1483.01	32.3065	86.1233		762	0.012	0.299909	0.302087
							1476.94	149.583	1484.94	32.2538	86.7951		763	0.012	0.299078	0.301304
							1478.87	149.66	1486.87	32.0508	87.1688		764	0.012	0.299078	0.300522
							1480.8	149.698	1488.8	31.8091	87.4771		765	0.012	0.298247	0.299739
							1482.73	149.664	1490.73	32.0161	87.8468		766	0.012	0.297416	0.298956
							1484.66	149.651	1492.66	32.2915	88.3277		767	0.012	0.296586	0.298174
							1486.59	149.699	1494.59	32.1817	88.4567		768	0.012	0.296586	0.298174
							1488.51	149.718	1496.51	31.9866	88.2796		769	0.012	0.295755	0.296609
							1490.44	149.705	1498.44	32.065	88.1078		770	0.012	0.294924	0.296609
							1492.37	149.699	1500.37	32.1992	88.0902		771	0.012	0.294093	0.295826
							1494.3	149.717	1502.3	32.2195	88.0083		772	0.012	0.294093	0.295043
							1496.23	149.77	1504.23	31.9595	87.9617		773	0.012	0.293262	0.294261
							1498.16	149.853	1506.16	31.3312	87.5292		774	0.011	0.291601	0.293478
							1500.09	149.716	1508.09	31.5013	87.0139		775	0.011	0.291601	0.292696
							1502.01	149.709	1510.01	31.9106	87.3336		776	0.012	0.291601	0.292696
							1503.94	149.702	1511.94	32.0219	87.5221		777	0.011	0.29077	0.29113
							1505.87	149.693	1513.87	31.9303	87.6244		778	0.012	0.289939	0.29113
							1507.8	149.768	1515.8	31.6699	87.69		779	0.011	0.289109	0.290348
							1509.73	149.78	1517.73	31.7943	87.769		780	0.011	0.288278	0.289565
							1511.66	149.792	1519.66	31.7292	87.9889		781	0.011	0.287447	0.288783
							1513.58	149.876	1521.58	31.5674	87.8371		782	0.012	0.287447	0.288
							1515.51	149.807	1523.51	31.7472	88.1284		783	0.011	0.285785	0.287217
							1517.44	149.754	1525.44	31.7494	88.3763		784	0.011	0.285785	0.286435
							1519.37	149.698	1527.37	31.888	88.4324		785	0.011	0.284955	0.285652
							1521.3	149.668	1529.3	31.9538	88.514		786	0.011	0.284124	0.285652
							1523.23	149.692	1531.23	31.7574	88.5859		787	0.011	0.284124	0.28487
							1525.15	149.77	1533.15	31.5347	88.4176		788	0.011	0.283293	0.284087
							1527.08	149.734	1535.08	31.8045	88.4666		789	0.011	0.282462	0.283304
							1529.01	149.805	1537.01	31.6479	88.7121		790	0.011	0.281632	0.282522
							1530.94	150.004	1538.94	31.1344	88.6273		791	0.011	0.280801	0.281739
							1532.87	149.897	1540.87	30.9801	88.2761		792	0.011	0.27997	0.280956
							1534.8	149.695	1542.8	31.2646	88.5873		793	0.011	0.27997	0.280174
							1536.73	149.639	1544.73	31.4573	88.8536		794	0.01	0.279139	0.279391
							1538.65	149.569	1546.65	31.652	89.178		795	0.011	0.278309	0.279391
							1540.58	149.562	1548.58	31.5319	89.3931		796	0.011	0.277478	0.278609
							1542.51	149.525	1550.51	31.4883	89.4963		797	0.011	0.277478	0.277826
							1544.44	149.506	1552.44	31.475	89.709		798	0.011	0.276647	0.277043
							1546.37	149.545	1554.37	31.3127	89.6849		799	0.01	0.275816	0.276261
							1548.3	149.657	1556.3	31.091	89.7243		800	0.011	0.274985	0.275478
							1550.23	149.84	1558.23	30.5527	89.5841		801	0.01	0.274155	0.274696
							1552.15	149.465	1560.15	31.2108	89.0982		802	0.011	0.274155	0.274696
							1554.08	149.337	1562.08	31.3612	89.4087		803	0.011	0.273324	0.27313
							1556.01	149.339	1564.01	31.2531	89.3363		804	0.01	0.272493	0.272348
							1557.94	149.296	1565.94	31.2247	89.1083		805	0.011	0.271662	0.272348
							1559.87	149.306	1567.87	31.0576	89.0687		806	0.01	0.270832	0.271565
							1561.8	149.254	1569.8	30.9774	88.7244		807	0.01	0.270832	0.270783
							1563.72	149.135	1571.72	31.0712	88.69		808	0.01	0.270001	0.27
							1565.65	149.109	1573.65	30.8616	88.9015		809	0.01	0.26917	0.269217
							1567.58	149.104	1575.58	30.6046	88.9494		810	0.01	0.267509	0.268435
							1569.51	148.932	1577.51	30.6636	88.9289		811	0.01	0.268339	0.268435
							1571.44	148.84	1579.44	30.691	89.1569		812	0.01	0.267509	0.267652
							1573.37	148.745	1581.37	30.5485	89.242		813	0.01	0.266678	0.26687
							1575.3	148.638	1583.3	30.3913	89.2225		814	0.01	0.265847	0.266087
							1577.22	148.524	1585.22	30.2429	89.0842		815	0.01	0.265016	0.265304
							1579.15	148.404	1587.15	30.0881	88.747		816	0.01	0.264185	0.264522
							1581.08	148.27	1589.08	29.8422	88.2574		817	0.009	0.263355	0.263739
							1583.01	148.138	1591.01	29.6078	87.7212		818	0.01	0.263355	0.262956
							1584.94	148.031	1592.94	29.3603	87.1072		819	0.01	0.262524	0.262956
							1586.87	147.874	1594.87	29.1088	86.2729		820	0.01	0.261693	0.262174
							1588.8	147.63	1596.8	28.8421	85.2744		821	0.01	0.260862	0.261391
							1590.72	147.447	1598.72	28.5203	84.3449		822	0.01	0.260862	0.260609
							1592.65	147.292	1600.65	28.134	83.3317		823	0.011	0.260032	0.260609
							1594.58	147.103	1602.58	27.8138	82.2604		824	0.011	0.260032	0.259826
							1596.51	146.844	1604.51	27.5027	81.3172		825	0.01	0.259201	0.259043
							1598.44	146.621	1606.44	27.0906	80.8928		826	0.01	0.25837	0.258261
							1600.37	146.415	1608.37	26.5946	80.9072		827	0.01	0.257539	0.257478
							1602.3	146.196	1610.3	26.2149	81.3477		828	0.01	0.256708	0.256696
							1604.22	145.984	1612.22	25.8357	81.7324		829	0.01	0.256708	0.255913
							1606.15	145.846	1614.15	25.3228	81.9961		830	0.01	0.255047	0.25513
							1608.08	145.595	1616.08	24.6683	81.9568		831	0.009	0.255047	0.254348
							1610.01	145.124	1618.01	24.3767	81.8849		832	0.009	0.254216	0.253565
							1611.94	144.897	1619.94	24.0911	81.8911		833	0.009	0.253385	0.252783
							1613.87	144.781	1621.87	23.6323	81.6891		834	0.011	0.252555	0.252783
							1615.8	144.511	1623.8	23.2085	81.1193		835	0.01	0.252555	0.252
							1617.72	144.268	1625.72	23.0398	80.874		836	0.01	0.251724	0.252
							1619.65	144.087	1627.65	22.8526	80.4539		837	0.01	0.250893	0.250435
							1621.58	143.921	1629.58	22.78	79.8975		838	0.01	0.250062	0.249652
							1623.51	143.826	1631.51	22.6164	79.5235		839	0.01	0.249232	0.24887
							1625.44	143.772	1633.44	22.3765	79.2001		840	0.01	0.249232	0.24887
							1627.37	143.783	1635.37	22.1952	78.3717		841	0.01	0.248401	0.248087
							1629.29	143.723	1637.29	22.5866	77.4719		842	0.01	0.248401	0.247304
							1631.22	143.642	1639.22	22.7453	77.3167		843	0.01	0.246739	0.246522
							1633.15	143.6	1641.15	22.8992	77.1262		844	0.01	0.246739	0.245739
							1635.08	143.621	1643.08	23.0333	77.0406		845	0.009	0.245908	0.244956
							1637.01	143.739	1645.01	22.9953	77.0603		846	0.01	0.245908	0.244956
							1638.94	143.798	1646.94	23.1199	77.0801		847	0.01	0.245078	0.244174
							1640.87	143.637	1648.87	23.7141	77.6413		848	0.01	0.244247	0.243391
							1642.79	143.667	1650.79	23.7219	78.2285		849	0.01	0.243416	0.242609
							1644.72	143.903	1652.72	23.6304	78.5934		850	0.009	0.242585	0.241826
							1646.65	144.094	1654.65	24.6499	79.4031		851	0.009	0.242585	0.241043
							1648.58	144.164	1656.58	25.0169	80.2071		852	0.009	0.240924	0.240261
							1650.51	144.298	1658.51	25.3286	80.9394		853	0.01	0.240924	0.240261
							1652.44	144.474	1660.44	25.5371	81.5213		854	0.01	0.239262	0.239478
							1654.37	144.704	1662.37	25.7346	82.0075		855	0.009	0.240093	0.238696
							1656.29	144.974	1664.29	26.2023	82.632		856	0.01	0.239262	0.237913
							1658.22	145.291	1666.22	26.4245	83.2394		857	0.009	0.238432	0.23713
							1660.15	145.658	1668.15	26.4698	83.6249		858	0.01	0.237601	0.236348
							1662.08	146.036	1670.08	26.7883	83.995		859	0.01	0.23677	0.236348
							1664.01	146.244	1672.01	27.2009	84.5073		860	0.009	0.23677	0.235565
							1665.94	146.49	1673.94	27.3866	84.9689		861	0.01	0.235939	0.234783
							1667.86	146.756	1675.86	27.9324	85.2191		862	0.01	0.235108	0.234
							1669.79	146.917	1677.79	28.2369	85.5754		863	0.009	0.235108	0.233217
							1671.72	147.121	1679.72	28.2431	85.7482		864	0.009	0.233447	0.232435
							1673.65	147.39	1681.65	28.2929	85.8652		865	0.009	0.233447	0.231652
							1675.58	147.669	1683.58	28.3115	85.8153		866	0.009	0.232616	0.231652
							1677.51	147.844	1685.51	29.192	85.7271		867	0.009	0.231785	0.23087
							1679.43	147.943	1687.43	29.3337	86.0658		868	0.009	0.231785	0.230087
							1681.36	148.126	1689.36	29.5316	86.2589		869	0.009	0.230955	0.229304
							1683.29	148.247	1691.29	29.9298	86.4709		870	0.009	0.230124	0.229304
							1685.22	148.37	1693.22	30.0189	86.7347		871	0.009	0.229293	0.227739
							1687.15	148.584	1695.15	29.8916	86.8447		872	0.009	0.229293	0.227739
							1689.08	148.821	1697.08	30.0342	86.8615		873	0.009	0.228462	0.227739
							1691.01	148.942	1699.01	30.0445	87.1054		874	0.009	0.227631	0.226174
							1692.93	148.987	1700.93	30.5887	87.0985		875	0.01	0.227631	0.226174
							1694.86	149.029	1702.86	30.6852	87.43		876	0.009	0.226801	0.225391
							1696.79	149.152	1704.79	30.6067	87.7116		877	0.009	0.22597	0.224609
							1698.72	149.206	1706.72	30.9744	87.8651		878	0.009	0.225139	0.223826
							1700.65	149.247	1708.65	31.1991	88.2311		879	0.009	0.224308	0.223043
							1702.58	149.335	1710.58	31.2222	88.6104		880	0.009	0.224308	0.222261
							1704.51	149.46	1712.51	31.1323	89.0099		881	0.01	0.224308	0.222261
							1706.43	149.538	1714.43	30.9691	89.1967		882	0.009	0.223478	0.222261
							1708.36	149.625	1716.36	30.9216	89.3261		883	0.009	0.222647	0.221478
							1710.29	149.661	1718.29	31.2585	89.4226		884	0.009	0.222647	0.220696
							1712.22	149.645	1720.22	31.5286	89.8508		885	0.009	0.221816	0.219913
							1714.15	149.672	1722.15	31.5464	90.0784		886	0.009	0.220985	0.21913
							1716.08	149.701	1724.08	31.6949	90.1241		887	0.009	0.220155	0.218348
							1718.01	149.723	1726.01	31.7828	90.2647		888	0.008	0.219324	0.217565
							1719.93	149.801	1727.93	31.6736	90.4821		889	0.009	0.219324	0.217565
							1721.86	149.865	1729.86	31.5684	90.6433		890	0.008	0.217662	0.216783
							1723.79	149.928	1731.79	31.508	90.8811		891	0.008	0.216831	0.216
							1725.72	149.997	1733.72	31.4418	90.9748		892	0.008	0.216831	0.215217
							1727.65	149.905	1735.65	31.8094	91.2273		893	0.009	0.216001	0.214435
							1729.58	149.927	1737.58	31.7449	91.6379		894	0.009	0.216001	0.214435
							1731.51	150.009	1739.51	31.7898	91.7656		895	0.009	0.21517	0.213652
							1733.43	150.039	1741.43	31.9287	91.8626		896	0.008	0.214339	0.21287
							1735.36	150.043	1743.36	31.8316	92.043		897	0.009	0.214339	0.21287
							1737.29	150.031	1745.29	31.7778	92.2236		898	0.008	0.213508	0.211304
							1739.22	150.065	1747.22	31.7015	92.3555		899	0.008	0.212678	0.211304
							1741.15	150.095	1749.15	31.7459	92.3731		900	0.008	0.211847	0.210522
							1743.08	150.131	1751.08	31.912	92.5621		901	0.008	0.211847	0.209739
							1745	150.102	1753	32.1085	92.8164		902	0.008	0.211016	0.208956
							1746.93	150.13	1754.93	32.0886	93.0667		903	0.008	0.210185	0.208174
							1748.86	150.128	1756.86	32.122	93.044		904	0.009	0.210185	0.208174
							1750.79	150.105	1758.79	32.1853	93.2055		905	0.008	0.209354	0.208174
							1752.72	150.119	1760.72	32.056	93.3375		906	0.008	0.209354	0.207391
							1754.65	150.15	1762.65	32.1484	93.3306		907	0.008	0.207693	0.206609
							1756.58	150.146	1764.58	32.3011	93.4748		908	0.008	0.207693	0.205826
							1758.5	150.151	1766.5	32.2252	93.6226		909	0.008	0.206862	0.205043
							1760.43	150.154	1768.43	32.1349	93.6064		910	0.008	0.206031	0.204261
							1762.36	150.238	1770.36	31.9932	93.6679		911	0.007	0.205201	0.203478
							1764.29	150.305	1772.29	32.0175	93.4506		912	0.008	0.205201	0.202696
							1766.22	150.235	1774.22	32.2433	93.5383		913	0.008	0.20437	0.202696
							1768.15	150.187	1776.15	32.2538	93.7655		914	0.008	0.20437	0.202696
							1770.07	150.19	1778.07	32.2387	93.8997		915	0.009	0.203539	0.201913
							1772	150.198	1780	32.2277	93.8317		916	0.008	0.203539	0.201913
							1773.93	150.188	1781.93	32.3454	93.8237		917	0.008	0.202708	0.20113
							1775.86	150.208	1783.86	32.3129	93.9364		918	0.008	0.201878	0.200348
							1777.79	150.21	1785.79	32.3334	93.9845		919	0.008	0.201047	0.199565
							1779.72	150.204	1787.72	32.3774	94.0288		920	0.008	0.201047	0.198783
							1781.65	150.236	1789.65	32.2578	94.0583		921	0.008	0.200216	0.198
							1783.57	150.32	1791.57	32.1104	93.948		922	0.008	0.199385	0.197217
							1785.5	150.321	1793.5	32.2312	93.8954		923	0.007	0.198554	0.197217
							1787.43	150.257	1795.43	32.2605	93.974		924	0.007	0.198554	0.195652
							1789.36	150.213	1797.36	32.2795	94.0471		925	0.007	0.197724	0.195652
							1791.29	150.238	1799.29	32.2568	94.058		926	0.007	0.196893	0.19487
							1793.22	150.25	1801.22	32.2346	94.0223		927	0.007	0.196062	0.194087
							1795.14	150.238	1803.14	32.3071	94.0708		928	0.006	0.196062	0.193304
							1797.07	150.26	1805.07	32.3755	94.145		929	0.006	0.195231	0.193304
							1799	150.274	1807	32.356	94.1761		930	0.006	0.194401	0.192522
							1800.93	150.275	1808.93	32.3029	94.209		931	0.006	0.19357	0.191739
							1802.86	150.26	1810.86	32.2746	94.1561		932	0.006	0.19357	0.190956
							1804.79	150.281	1812.79	32.3481	94.142		933	0.006	0.192739	0.190956
							1806.72	150.31	1814.72	32.3786	94.2193		934	0.005	0.191908	0.190174
							1808.64	150.268	1816.64	32.3542	94.2515		935	0.006	0.191078	0.189391
							1810.57	150.208	1818.57	32.3728	94.2685		936	0.006	0.191078	0.189391
							1812.5	150.221	1820.5	32.3817	94.2985		937	0.006	0.190247	0.188609
							1814.43	150.286	1822.43	32.3197	94.3049		938	0.006	0.190247	0.188609
							1816.36	150.34	1824.36	32.2375	94.274		939	0.006	0.189416	0.187826
							1818.29	150.289	1826.29	32.2956	94.2421		940	0.005	0.188585	0.187043
							1820.21	150.278	1828.21	32.1836	94.3004		941	0.006	0.188585	0.187043
							1822.14	150.299	1830.14	32.2067	94.1578		942	0.005	0.187754	0.185478
							1824.07	150.291	1832.07	32.3798	94.243		943	0.006	0.186924	0.185478
							1826	150.295	1834	32.3554	94.3452		944	0.005	0.186093	0.184696
							1827.93	150.302	1835.93	32.3051	94.3343		945	0.005	0.185262	0.183913
							1829.86	150.289	1837.86	32.3175	94.3141		946	0.004	0.185262	0.18313
							1831.79	150.242	1839.79	32.352	94.3734		947	0.004	0.184431	0.18313
							1833.71	150.253	1841.71	32.2162	94.4202		948	0.004	0.183601	0.182348
							1835.64	150.325	1843.64	32.0904	94.2871		949	0.004	0.183601	0.181565
							1837.57	150.317	1845.57	32.1903	94.1483		950	0.004	0.181939	0.180783
							1839.5	150.274	1847.5	32.2306	94.2772
							1841.43	150.25	1849.43	32.3003	94.3186
							1843.36	150.284	1851.36	32.313	94.3509
							1845.29	150.298	1853.29	32.2978	94.3523
							1847.21	150.27	1855.21	32.3145	94.3878
							1849.14	150.239	1857.14	32.2967	94.3847
							1851.07	150.234	1859.07	32.2466	94.3354
							1853	150.252	1861	32.2203	94.2815
							1854.93	150.273	1862.93	32.2367	94.3116
							1856.86	150.308	1864.86	32.1843	94.333
							1858.79	150.333	1866.79	32.0004	94.2729
							1860.71	150.29	1868.71	31.9392	94.0849
							1862.64	150.245	1870.64	32.1461	94.0812
							1864.57	150.261	1872.57	32.2327	94.2164
							1866.5	150.28	1874.5	32.2121	94.2719
							1868.43	150.248	1876.43	32.1719	94.2519
							1870.36	150.198	1878.36	32.1658	94.2345
							1872.29	150.2	1880.29	32.1749	94.2134
							1874.21	150.228	1882.21	32.1702	94.1949
							1876.14	150.25	1884.14	32.1237	94.1514
							1878.07	150.259	1886.07	32.0956	94.1357
							1880	150.248	1888	32.0275	94.1008
							1881.93	150.196	1889.93	32.0258	93.9915
							1883.86	150.183	1891.86	32.0861	94.0058
							1885.78	150.222	1893.78	32.0391	94.0359
							1887.71	150.215	1895.71	32.0459	93.9815
							1889.64	150.153	1897.64	32.0621	93.9709
							1891.57	150.111	1899.57	32.0626	93.9473
							1893.5	150.133	1901.5	32.0646	93.9469
							1895.43	150.173	1903.43	32.0585	93.9499
							1897.36	150.176	1905.36	32.0396	93.9265
							1899.28	150.163	1907.28	31.9779	93.8629
							1901.21	150.15	1909.21	31.9525	93.7975
							1903.14	150.133	1911.14	32.0117	93.7878
							1905.07	150.143	1913.07	32.0308	93.8236
							1907	150.17	1915	31.9741	93.7917
							1908.93	150.185	1916.93	31.8728	93.7246
							1910.86	150.129	1918.86	31.9041	93.6238
							1912.78	150.1	1920.78	31.8901	93.6623
							1914.71	150.131	1922.71	31.8264	93.558
							1916.64	150.154	1924.64	31.8885	93.5093
							1918.57	150.141	1926.57	31.9049	93.5457
							1920.5	150.091	1928.5	31.9072	93.5482
							1922.43	150.074	1930.43	31.8845	93.4931
							1924.35	150.087	1932.35	31.8591	93.4225
							1926.28	150.094	1934.28	31.8641	93.384
							1928.21	150.086	1936.21	31.8562	93.3881
							1930.14	150.083	1938.14	31.8153	93.3562
							1932.07	150.086	1940.07	31.7349	93.3064
							1934	150.079	1942	31.6508	93.187
							1935.92	150.067	1943.92	31.6937	93.1327
							1937.85	150.104	1945.85	31.7032	93.1653
							1939.78	150.071	1947.78	31.7122	93.1435
							1941.71	149.994	1949.71	31.7069	93.1246
							1943.64	149.974	1951.64	31.692	93.1075
							1945.57	150.008	1953.57	31.6565	93.0889
							1947.5	150.009	1955.5	31.6335	93.0567
							1949.42	149.959	1957.42	31.6305	93.029
							1951.35	149.915	1959.35	31.6242	93.0084
							1953.28	149.903	1961.28	31.6052	92.9949
							1955.21	149.916	1963.21	31.5722	92.9967
							1957.14	149.927	1965.14	31.5148	92.9865
							1959.07	149.916	1967.07	31.4985	92.9321
							1961	149.875	1969	31.5464	92.9389
							1962.92	149.84	1970.92	31.5377	92.9853
							1964.85	149.82	1972.85	31.5119	92.9842
							1966.78	149.829	1974.78	31.4917	92.9822
							1968.71	149.834	1976.71	31.4892	92.9887
							1970.64	149.817	1978.64	31.4855	93.0116
							1972.57	149.785	1980.57	31.4688	93.0439
							1974.49	149.791	1982.49	31.4519	93.0825
							1976.42	149.826	1984.42	31.4176	93.0915
							1978.35	149.83	1986.35	31.3742	93.0996
							1980.28	149.811	1988.28	31.3609	93.0916
							1982.21	149.808	1990.21	31.3275	93.1093
							1984.14	149.779	1992.14	31.273	93.0841
							1986.07	149.77	1994.07	31.2847	93.1211
							1987.99	149.788	1995.99	31.2909	93.189
							1989.92	149.781	1997.92	31.3029	93.2006
							1991.85	149.761	1999.85	31.3039	93.2108
							1993.78	149.741	2001.78	31.2705	93.2243
							1995.71	149.744	2003.71	31.2495	93.2198
							1997.64	149.76	2005.64	31.2579	93.2224
							1999.57	149.75	2007.57	31.2368	93.2225
							2001.49	149.709	2009.49	31.2025	93.2224
							2003.42	149.689	2011.42	31.1762	93.2291
							2005.35	149.69	2013.35	31.1921	93.2507
							2007.28	149.694	2015.28	31.1848	93.2463
							2009.21	149.689	2017.21	31.1351	93.1986
							2011.14	149.675	2019.14	31.1245	93.1953
							2013.07	149.652	2021.07	31.1557	93.2195
							2014.99	149.631	2022.99	31.1589	93.2079
							2016.92	149.628	2024.92	31.1247	93.2105
							2018.85	149.643	2026.85	31.091	93.2215
							2020.78	149.649	2028.78	31.095	93.2235
							2022.71	149.632	2030.71	31.1235	93.2091
							2024.64	149.599	2032.64	31.1106	93.1904
							2026.57	149.586	2034.57	31.0791	93.1827
							2028.49	149.586	2036.49	31.0615	93.1921
							2030.42	149.595	2038.42	31.0845	93.1945
							2032.35	149.584	2040.35	31.0696	93.175
							2034.28	149.553	2042.28	31.0385	93.1501
							2036.21	149.544	2044.21	31.0278	93.1583
							2038.14	149.566	2046.14	31.0355	93.1505
							2040.06	149.585	2048.06	31.0373	93.1244
							2041.99	149.588	2049.99	31.0145	93.1079
							2043.92	149.567	2051.92	31	93.123
							2045.85	149.54	2053.85	31.0132	93.1327
							2047.78	149.516	2055.78	31.0235	93.1159
							2049.71	149.513	2057.71	30.991	93.0986
							2051.64	149.521	2059.64	30.9601	93.0985
							2053.56	149.531	2061.56	30.967	93.0918
							2055.49	149.526	2063.49	30.9561	93.068
							2057.42	149.516	2065.42	30.9558	93.0365
							2059.35	149.513	2067.35	30.9684	93.0577
							2061.28	149.512	2069.28	30.9739	93.0904
							2063.21	149.512	2071.21	30.9688	93.0785
							2065.14	149.495	2073.14	30.9463	93.0449
							2067.06	149.473	2075.06	30.9151	93.0383
							2068.99	149.467	2076.99	30.9155	93.0365
							2070.92	149.464	2078.92	30.9436	93.0206
							2072.85	149.48	2080.85	30.9467	93.0007
							2074.78	149.502	2082.78	30.9247	92.9928
							2076.71	149.498	2084.71	30.9097	92.9914
							2078.63	149.481	2086.63	30.9112	92.9959
							2080.56	149.489	2088.56	30.8986	92.9753
							2082.49	149.494	2090.49	30.8863	92.9573
							2084.42	149.502	2092.42	30.9087	92.9635
							2086.35	149.513	2094.35	30.9317	92.9815
							2088.28	149.507	2096.28	30.9182	92.9915
							2090.2	149.497	2098.2	30.8827	92.989
							2092.13	149.487	2100.13	30.8816	92.9838
							2094.06	149.475	2102.06	30.9034	92.9909
							2095.99	149.497	2103.99	30.9189	92.9769
							2097.92	149.513	2105.92	30.8984	92.9763
							2099.85	149.491	2107.85	30.9015	92.9981
							2101.78	149.473	2109.78	30.9045	93.0196
							2103.7	149.485	2111.7	30.902	93.0079
							2105.63	149.496	2113.63	30.8929	92.9964
							2107.56	149.501	2115.56	30.8844	93.001
							2109.49	149.487	2117.49	30.8866	93.0206
							2111.42	149.493	2119.42	30.8775	93.0192
							2113.35	149.517	2121.35	30.8703	93.0065
							2115.28	149.52	2123.28	30.8747	93.0197
							2117.2	149.523	2125.2	30.8807	93.0374
							2119.13	149.531	2127.13	30.8783	93.0362
							2121.06	149.534	2129.06	30.867	93.0443
							2122.99	149.531	2130.99	30.8582	93.0426
							2124.92	149.523	2132.92	30.8657	93.0302
							2126.85	149.54	2134.85	30.8748	93.0143
							2128.78	149.565	2136.78	30.8568	93.0145
							2130.7	149.56	2138.7	30.8433	93.034
							2132.63	149.531	2140.63	30.8473	93.0535
							2134.56	149.527	2142.56	30.8727	93.0525
							2136.49	149.548	2144.49	30.8502	93.0534
							2138.42	149.556	2146.42	30.8264	93.0585
							2140.35	149.55	2148.35	30.8523	93.0545
							2142.27	149.55	2150.27	30.8739	93.0413
							2144.2	149.549	2152.2	30.8646	93.0415
							2146.13	149.555	2154.13	30.8472	93.0498
							2148.06	149.573	2156.06	30.8497	93.0591
							2149.99	149.589	2157.99	30.8746	93.0431
							2151.92	149.582	2159.92	30.8737	93.021
							2153.84	149.577	2161.84	30.8451	93.0229
							2155.77	149.585	2163.77	30.8541	93.0369
							2157.7	149.585	2165.7	30.8858	93.0387
							2159.63	149.569	2167.63	30.8877	93.0409
							2161.56	149.58	2169.56	30.8597	93.0555
							2163.49	149.6	2171.49	30.8295	93.0693
							2165.42	149.603	2173.42	30.8598	93.0731
							2167.34	149.617	2175.34	30.8863	93.0713
							2169.27	149.631	2177.27	30.85	93.0836
							2171.2	149.621	2179.2	30.811	93.1246
							2173.13	149.599	2181.13	30.8434	93.1361
							2175.06	149.605	2183.06	30.8753	93.1237
							2176.99	149.633	2184.99	30.8448	93.1207
							2178.92	149.627	2186.92	30.8064	93.1401
							2180.84	149.603	2188.84	30.8359	93.1591
							2182.77	149.6	2190.77	30.8763	93.149
							2184.7	149.618	2192.7	30.8567	93.1311
							2186.63	149.629	2194.63	30.8272	93.1488
							2188.56	149.617	2196.56	30.8426	93.1716
							2190.49	149.608	2198.49	30.8653	93.1626
							2192.42	149.611	2200.42	30.8673	93.1598
							2194.34	149.613	2202.34	30.8431	93.1766
							2196.27	149.624	2204.27	30.8167	93.1919
							2198.2	149.633	2206.2	30.8278	93.1778
							2200.13	149.645	2208.13	30.8419	93.1362
							2202.06	149.642	2210.06	30.8288	93.1206
							2203.99	149.628	2211.99	30.8177	93.1502
							2205.91	149.63	2213.91	30.8296	93.1829
							2207.84	149.646	2215.84	30.8458	93.1782
							2209.77	149.661	2217.77	30.8311	93.1593
							2211.7	149.658	2219.7	30.8186	93.1628
							2213.63	149.647	2221.63	30.8208	93.1702
							2215.56	149.65	2223.56	30.8382	93.1689
							2217.49	149.653	2225.49	30.8411	93.1388
							2219.41	149.647	2227.41	30.83	93.1262
							2221.34	149.661	2229.34	30.8373	93.1498
							2223.27	149.668	2231.27	30.8509	93.1728
							2225.2	149.658	2233.2	30.8469	93.1636
							2227.13	149.652	2235.13	30.8237	93.1241
							2229.06	149.669	2237.06	30.8036	93.1015
							2230.99	149.695	2238.99	30.8126	93.1144
							2232.91	149.682	2240.91	30.8147	93.1453
							2234.84	149.657	2242.84	30.8103	93.1475
							2236.77	149.671	2244.77	30.7959	93.1327
							2238.7	149.684	2246.7	30.7952	93.1444
							2240.63	149.678	2248.63	30.8065	93.1856
							2242.56	149.682	2250.56	30.8008	93.1903
							2244.49	149.679	2252.49	30.7842	93.1596
							2246.41	149.674	2254.41	30.7906	93.1351
							2248.34	149.686	2256.34	30.8037	93.1603
							2250.27	149.704	2258.27	30.8155	93.195
							2252.2	149.706	2260.2	30.8073	93.1847
							2254.13	149.703	2262.13	30.7825	93.1483
							2256.06	149.698	2264.06	30.7528	93.1509
							2257.98	149.703	2265.98	30.7571	93.1932
							2259.91	149.687	2267.91	30.7678	93.2003
							2261.84	149.667	2269.84	30.7759	93.1728
							2263.77	149.664	2271.77	30.7744	93.1665
							2265.7	149.684	2273.7	30.7598	93.2022
							2267.63	149.699	2275.63	30.7544	93.2309
							2269.55	149.706	2277.55	30.7632	93.2099
							2271.48	149.709	2279.48	30.745	93.1906
							2273.41	149.718	2281.41	30.7294	93.2046
							2275.34	149.722	2283.34	30.734	93.2379
							2277.27	149.714	2285.27	30.747	93.2386
							2279.2	149.721	2287.2	30.7247	93.2117
							2281.13	149.742	2289.13	30.6812	93.2037
							2283.05	149.738	2291.05	30.6679	93.2153
							2284.98	149.699	2292.98	30.6737	93.2198
							2286.91	149.675	2294.91	30.6437	93.201
							2288.84	149.681	2296.84	30.5874	93.1817
							2290.77	149.685	2298.77	30.5557	93.1876
							2292.7	149.684	2300.7	30.5373	93.1847
							2294.63	149.67	2302.63	30.4962	93.1698
							2296.55	149.661	2304.55	30.4485	93.1488
							2298.48	149.63	2306.48	30.3925	93.1456
							2300.41	149.59	2308.41	30.3451	93.1505
							2302.34	149.572	2310.34	30.3011	93.1265
							2304.27	149.564	2312.27	30.2674	93.1027
							2306.2	149.558	2314.2	30.2187	93.1093
							2308.12	149.571	2316.12	30.2016	93.1372
							2310.05	149.55	2318.05	30.1436	93.1355
							2311.98	149.504	2319.98	30.0475	93.1022
							2313.91	149.492	2321.91	29.9982	93.0799
							2315.84	149.484	2323.84	30.0366	93.0731
							2317.77	149.468	2325.77	30.0257	93.0951
							2319.7	149.474	2327.7	29.9622	93.1259
							2321.62	149.44	2329.62	29.916	93.1256
							2323.55	149.401	2331.55	29.9334	93.0937
							2325.48	149.408	2333.48	29.9848	93.0859
							2327.41	149.411	2335.41	29.9839	93.0737
							2329.34	149.433	2337.34	29.9781	93.0575
							2331.27	149.463	2339.27	29.9431	93.0682
							2333.2	149.442	2341.2	29.9228	93.0787
							2335.12	149.421	2343.12	29.9399	93.0199
							2337.05	149.388	2345.05	29.9625	92.903
							2338.98	149.432	2346.98	30.0775	92.8471
							2340.91	149.469	2348.91	30.0162	93.0067
							2342.84	149.467	2350.84	29.8785	93.1344
							2344.77	149.456	2352.77	29.7903	93.1122
							2346.7	149.395	2354.7	29.6776	93.1025
							2348.62	149.327	2356.62	29.5604	93.1364
							2350.55	149.369	2358.55	29.5792	93.1625
							2352.48	149.394	2360.48	29.5278	93.0539
							2354.41	149.392	2362.41	29.5319	92.9315
							2356.34	149.396	2364.34	29.6563	92.8092
							2358.27	149.414	2366.27	29.7065	92.8117
							2360.2	149.416	2368.2	29.7884	92.8392
							2362.12	149.479	2370.12	29.9242	92.7904
							2364.05	149.537	2372.05	29.972	92.7783
							2365.98	149.573	2373.98	30.0561	92.8328
							2367.91	149.609	2375.91	30.1513	92.8387
							2369.84	149.649	2377.84	30.2341	92.8212
							2371.77	149.677	2379.77	30.3021	92.8388
							2373.69	149.717	2381.69	30.3682	92.8953
							2375.62	149.751	2383.62	30.4379	92.9515
							2377.55	149.782	2385.55	30.4824	92.9934
							2379.48	149.799	2387.48	30.4968	93.0088
							2381.41	149.82	2389.41	30.5099	93.0125
							2383.34	149.84	2391.34	30.5225	93.0118
							2385.26	149.831	2393.26	30.5348	93.0042
							2387.19	149.816	2395.19	30.5228	93.0054
							2389.12	149.821	2397.12	30.5039	93.0063
							2391.05	149.823	2399.05	30.499	93.0038
							2392.98	149.822	2400.98	30.4978	93.0097
							2394.91	149.817	2402.91	30.4964	92.9924
							2396.84	149.808	2404.84	30.4986	92.9701
							2398.76	149.799	2406.76	30.485	92.9561
							2400.69	149.8	2408.69	30.4751	92.9402
							2402.62	149.809	2410.62	30.4675	92.9288
							2404.55	149.816	2412.55	30.458	92.9424
							2406.48	149.831	2414.48	30.4456	92.9291
							2408.41	149.838	2416.41	30.4512	92.9097
							2410.34	149.83	2418.34	30.4397	92.9034
							2412.26	149.818	2420.26	30.4355	92.9042
							2414.19	149.811	2422.19	30.4191	92.8958
							2416.12	149.816	2424.12	30.4027	92.8782
							2418.05	149.814	2426.05	30.4072	92.87
							2419.98	149.805	2427.98	30.42	92.8648
							2421.91	149.806	2429.91	30.4083	92.8535
							2423.84	149.797	2431.84	30.3908	92.8587
							2425.76	149.796	2433.76	30.3631	92.8508
							2427.69	149.806	2435.69	30.3669	92.83
							2429.62	149.814	2437.62	30.3681	92.8324
							2431.55	149.811	2439.55	30.364	92.8304
							2433.48	149.805	2441.48	30.3632	92.8214
							2435.41	149.787	2443.41	30.3556	92.8143
							2437.33	149.775	2445.33	30.3434	92.7973
							2439.26	149.801	2447.26	30.3313	92.7789
							2441.19	149.812	2449.19	30.3201	92.7642
							2443.12	149.796	2451.12	30.338	92.7542
							2445.05	149.787	2453.05	30.3342	92.7451
							2446.98	149.797	2454.98	30.3188	92.7375
							2448.91	149.804	2456.91	30.3005	92.7344
							2450.83	149.813	2458.83	30.2968	92.7183
							2452.76	149.82	2460.76	30.3085	92.6993
							2454.69	149.813	2462.69	30.2917	92.6817
							2456.62	149.8	2464.62	30.2694	92.6626
							2458.55	149.805	2466.55	30.2591	92.6644
							2460.48	149.822	2468.48	30.2506	92.6518
							2462.41	149.823	2470.41	30.2424	92.6397
							2464.33	149.809	2472.33	30.2321	92.6293
							2466.26	149.79	2474.26	30.2341	92.6116
							2468.19	149.795	2476.19	30.2056	92.6014
							2470.12	149.81	2478.12	30.1849	92.5932
							2472.05	149.814	2480.05	30.1829	92.5708
							2473.98	149.803	2481.98	30.191	92.5559
							2475.91	149.797	2483.91	30.1909	92.5539
							2477.83	149.793	2485.83	30.1856	92.5461
							2479.76	149.784	2487.76	30.1781	92.5225
							2481.69	149.779	2489.69	30.1676	92.5048
							2483.62	149.793	2491.62	30.147	92.4792
							2485.55	149.803	2493.55	30.1445	92.4666
							2487.48	149.799	2495.48	30.1542	92.4664
							2489.4	149.799	2497.4	30.156	92.454
							2491.33	149.81	2499.33	30.1398	92.4382
							2493.26	149.805	2501.26	30.1241	92.4281
							2495.19	149.794	2503.19	30.1063	92.4195
							2497.12	149.79	2505.12	30.106	92.3976
							2499.05	149.79	2507.05	30.1028	92.38
							2500.97	149.801	2508.97	30.0796	92.3654
							2502.9	149.793	2510.9	30.0693	92.351
							2504.83	149.779	2512.83	30.0835	92.342
							2506.76	149.786	2514.76	30.0903	92.3359
							2508.69	149.804	2516.69	30.0726	92.3328
							2510.62	149.807	2518.62	30.0525	92.3307
							2512.55	149.797	2520.55	30.048	92.3141
							2514.47	149.776	2522.47	30.043	92.307
							2516.4	149.767	2524.4	30.032	92.3175
							2518.33	149.774	2526.33	30.0137	92.3001
							2520.26	149.795	2528.26	30.0137	92.2966
							2522.19	149.801	2530.19	30.0221	92.298
							2524.12	149.79	2532.12	30.0203	92.278
							2526.05	149.778	2534.05	29.9992	92.2521
							2527.97	149.774	2535.97	29.9902	92.2508
							2529.9	149.778	2537.9	29.9767	92.2443
							2531.83	149.778	2539.83	29.9618	92.2297
							2533.76	149.773	2541.76	29.9502	92.2153
							2535.69	149.772	2543.69	29.9567	92.1985
							2537.62	149.763	2545.62	29.9479	92.1945
							2539.55	149.769	2547.55	29.9241	92.1952
							2541.47	149.776	2549.47	29.8968	92.1828
							2543.4	149.785	2551.4	29.8938	92.1595
							2545.33	149.775	2553.33	29.8925	92.1382
							2547.26	149.756	2555.26	29.8977	92.1279
							2549.19	149.758	2557.19	29.8871	92.1228
							2551.12	149.758	2559.12	29.8768	92.1155
							2553.04	149.741	2561.04	29.8561	92.0952
							2554.97	149.723	2562.97	29.8523	92.0688
							2556.9	149.73	2564.9	29.8553	92.0497
							2558.83	149.733	2566.83	29.8629	92.0399
							2560.76	149.727	2568.76	29.8633	92.016
							2562.69	149.738	2570.69	29.8468	91.9882
							2564.61	149.738	2572.61	29.8199	91.967
							2566.54	149.704	2574.54	29.8117	91.9552
							2568.47	149.693	2576.47	29.8165	91.9426
							2570.4	149.719	2578.4	29.8097	91.9336
							2572.33	149.719	2580.33	29.7947	91.9211
							2574.26	149.693	2582.26	29.7869	91.9159
							2576.19	149.68	2584.19	29.7725	91.9056
							2578.11	149.682	2586.11	29.7687	91.8787
							2580.04	149.686	2588.04	29.7527	91.8698
							2581.97	149.681	2589.97	29.7528	91.8779
							2583.9	149.673	2591.9	29.7516	91.8805
							2585.83	149.66	2593.83	29.7356	91.8583
							2587.76	149.647	2595.76	29.7286	91.82
							2589.69	149.65	2597.69	29.7373	91.8147
							2591.61	149.646	2599.61	29.7169	91.8165
							2593.54	149.643	2601.54	29.6957	91.8042
							2595.47	149.647	2603.47	29.6712	91.7855
							2597.4	149.654	2605.4	29.6688	91.7651
							2599.33	149.639	2607.33	29.682	91.7563
							2601.26	149.623	2609.26	29.6683	91.7609
							2603.18	149.63	2611.18	29.6435	91.7642
							2605.11	149.655	2613.11	29.6529	91.7575
							2607.04	149.656	2615.04	29.6594	91.7489
							2608.97	149.634	2616.97	29.6343	91.7449
							2610.9	149.615	2618.9	29.6142	91.7272
							2612.83	149.626	2620.83	29.625	91.7143
							2614.76	149.64	2622.76	29.6401	91.6899
							2616.68	149.632	2624.68	29.6339	91.6706
							2618.61	149.62	2626.61	29.6012	91.6633
							2620.54	149.606	2628.54	29.5774	91.6573
							2622.47	149.616	2630.47	29.5675	91.6344
							2624.4	149.61	2632.4	29.5646	91.6158
							2626.33	149.592	2634.33	29.548	91.6103
							2628.26	149.581	2636.26	29.5446	91.6039
							2630.18	149.59	2638.18	29.5419	91.5827
							2632.11	149.59	2640.11	29.5301	91.5682
							2634.04	149.588	2642.04	29.5197	91.549
							2635.97	149.605	2643.97	29.5055	91.5399
							2637.9	149.603	2645.9	29.4977	91.5368
							2639.83	149.583	2647.83	29.5043	91.518
							2641.76	149.575	2649.76	29.4832	91.4905
							2643.68	149.578	2651.68	29.4494	91.4753
							2645.61	149.588	2653.61	29.432	91.4547
							2647.54	149.595	2655.54	29.4351	91.4339
							2649.47	149.58	2657.47	29.4333	91.4239
							2651.4	149.565	2659.4	29.4235	91.4065
							2653.33	149.555	2661.33	29.4127	91.3757
							2655.26	149.564	2663.26	29.4124	91.3437
							2657.18	149.579	2665.18	29.3965	91.3154
							2659.11	149.566	2667.11	29.3889	91.2764
							2661.04	149.554	2669.04	29.3731	91.238
							2662.97	149.548	2670.97	29.384	91.2054
							2664.9	149.538	2672.9	29.3732	91.173
							2666.83	149.537	2674.83	29.3449	91.1301
							2668.75	149.526	2676.75	29.3224	91.0562
							2670.68	149.51	2678.68	29.3183	90.9761
							2672.61	149.5	2680.61	29.3241	90.8986
							2674.54	149.521	2682.54	29.3051	90.8118
							2676.47	149.525	2684.47	29.2872	90.7134
							2678.4	149.52	2686.4	29.2833	90.5988
							2680.32	149.513	2688.32	29.2569	90.4492
							2682.25	149.505	2690.25	29.2477	90.2582
							2684.18	149.49	2692.18	29.2382	90.0571
							2686.11	149.474	2694.11	29.2173	89.9053
							2688.04	149.481	2696.04	29.1991	89.8628
							2689.97	149.486	2697.97	29.2108	89.8979
							2691.9	149.465	2699.9	29.1898	89.9064
							2693.82	149.455	2701.82	29.1741	89.8856
							2695.75	149.456	2703.75	29.171	89.8377
							2697.68	149.455	2705.68	29.1691	89.7874
							2699.61	149.444	2707.61	29.1485	89.7306
							2701.54	149.425	2709.54	29.1413	89.6847
							2703.47	149.414	2711.47	29.1367	89.6364
							2705.4	149.41	2713.4	29.132	89.5957
							2707.32	149.418	2715.32	29.1261	89.5351
							2709.25	149.434	2717.25	29.106	89.4733
							2711.18	149.431	2719.18	29.0831	89.4089
							2713.11	149.399	2721.11	29.0828	89.3541
							2715.04	149.375	2723.04	29.0799	89.2983
							2716.97	149.379	2724.97	29.0582	89.2498
							2718.89	149.398	2726.89	29.0262	89.1938
							2720.82	149.402	2728.82	29.0365	89.1118
							2722.75	149.374	2730.75	29.0418	88.9961
							2724.68	149.364	2732.68	29.0274	88.8406
							2726.61	149.364	2734.61	28.996	88.68
							2728.54	149.363	2736.54	28.9796	88.5469
							2730.47	149.365	2738.47	28.9733	88.4281
							2732.39	149.384	2740.39	28.9637	88.3396
							2734.32	149.373	2742.32	28.9428	88.2883
							2736.25	149.343	2744.25	28.9395	88.298
							2738.18	149.314	2746.18	28.9398	88.3392
							2740.11	149.313	2748.11	28.9455	88.363
							2742.04	149.319	2750.04	28.9295	88.392
							2743.97	149.33	2751.97	28.9022	88.4008
							2745.89	149.331	2753.89	28.8812	88.3683
							2747.82	149.328	2755.82	28.8621	88.3558
							2749.75	149.329	2757.75	28.839	88.345
							2751.68	149.307	2759.68	28.8335	88.3285
							2753.61	149.307	2761.61	28.8275	88.2997
							2755.54	149.316	2763.54	28.8188	88.251
							2757.47	149.296	2765.47	28.8088	88.1666
							2759.39	149.3	2767.39	28.8151	88.0969
							2761.32	149.314	2769.32	28.7976	88.012
							2763.25	149.302	2771.25	28.7961	87.9065
							2765.18	149.274	2773.18	28.7888	87.8077
							2767.11	149.247	2775.11	28.7692	87.6989
							2769.04	149.242	2777.04	28.7505	87.568
							2770.97	149.253	2778.97	28.7449	87.4373
							2772.89	149.251	2780.89	28.7151	87.2759
							2774.82	149.228	2782.82	28.6947	87.1045
							2776.75	149.224	2784.75	28.6795	86.9386
							2778.68	149.22	2786.68	28.6719	86.7625
							2780.61	149.203	2788.61	28.681	86.5512
							2782.54	149.201	2790.54	28.6698	86.3201
							2784.46	149.178	2792.46	28.6249	86.0709
							2786.39	149.16	2794.39	28.6039	85.8172
							2788.32	149.137	2796.32	28.5945	85.5229
							2790.25	149.104	2798.25	28.5898	85.2079
							2792.18	149.111	2800.18	28.5724	84.8695
							2794.11	149.122	2802.11	28.5612	84.5604
							2796.03	149.112	2804.03	28.5396	84.3042
							2797.96	149.114	2805.96	28.5302	84.1033
							2799.89	149.089	2807.89	28.5128	83.9374
							2801.82	149.048	2809.82	28.4961	83.7802
							2803.75	149.031	2811.75	28.4857	83.5776
							2805.68	149.03	2813.68	28.4736	83.3704
							2807.61	149.025	2815.61	28.4473	83.1595
							2809.53	149.007	2817.53	28.4467	82.9442
							2811.46	148.974	2819.46	28.4272	82.7108
							2813.39	148.973	2821.39	28.4015	82.4968
							2815.32	148.976	2823.32	28.3838	82.3093
							2817.25	148.97	2825.25	28.3687	82.1297
							2819.18	148.946	2827.18	28.3599	81.9225
							2821.11	148.936	2829.11	28.3493	81.6936
							2823.03	148.907	2831.03	28.3274	81.4341
							2824.96	148.869	2832.96	28.3002	81.1653
							2826.89	148.844	2834.89	28.2691	80.8191
							2828.82	148.793	2836.82	28.2545	80.4225
							2830.75	148.734	2838.75	28.2254	79.9842
							2832.68	148.72	2840.68	28.1898	79.4769
							2834.61	148.717	2842.61	28.1304	78.8784
							2836.53	148.69	2844.53	28.0272	78.1841
							2838.46	148.623	2846.46	27.8619	77.3888
							2840.39	148.528	2848.39	27.7125	76.4762
							2842.32	148.455	2850.32	27.6619	75.4353
							2844.25	148.4	2852.25	27.7186	74.2803
							2846.18	148.34	2854.18	27.7932	73.0113
							2848.1	148.304	2856.1	27.8419	71.7004
							2850.03	148.277	2858.03	27.8715	70.4455
							2851.96	148.259	2859.96	27.8925	69.3708
							2853.89	148.282	2861.89	27.8944	68.4547
							2855.82	148.281	2863.82	27.8913	67.6887
							2857.75	148.245	2865.75	27.8707	67.0077
							2859.68	148.214	2867.68	27.8636	66.3635
							2861.6	148.178	2869.6	27.854	65.7432
							2863.53	148.122	2871.53	27.8339	65.1843
							2865.46	148.106	2873.46	27.8104	64.693
							2867.39	148.134	2875.39	27.7949	64.2938
							2869.32	148.142	2877.32	27.7724	64.0063
							2871.25	148.128	2879.25	27.7581	63.847
							2873.18	148.126	2881.18	27.7422	63.7444
							2875.1	148.13	2883.1	27.7526	63.7168
							2877.03	148.121	2885.03	27.7406	63.7812
							2878.96	148.108	2886.96	27.689	63.9237
							2880.89	148.087	2888.89	27.6401	64.0648
							2882.82	148.052	2890.82	27.6356	64.2357
							2884.75	147.996	2892.75	27.6111	64.474
							2886.68	147.94	2894.68	27.5876	64.8422
							2888.6	147.888	2896.6	27.5493	65.3056
							2890.53	147.829	2898.53	27.4992	65.8188
							2892.46	147.728	2900.46	27.4551	66.3202
							2894.39	147.606	2902.39	27.4187	66.794
							2896.32	147.492	2904.32	27.3699	67.2344
							2898.24	147.41	2906.24	27.3258	67.7032
							2900.17	147.325	2908.17	27.2793	68.1838
							2902.1	147.257	2910.1	27.2264	68.6951
							2904.03	147.201	2912.03	27.1032	69.2208
							2905.96	147.172	2913.96	26.9237	69.7572
							2907.89	147.166	2915.89	26.7688	70.2532
							2909.82	147.169	2917.82	26.7203	70.7034
							2911.74	147.187	2919.74	26.7238	71.1141
							2913.67	147.183	2921.67	26.7414	71.5358
							2915.6	147.163	2923.6	26.7505	72.0088
							2917.53	147.205	2925.53	26.7736	72.5137
							2919.46	147.271	2927.46	26.8306	73.0335
							2921.39	147.309	2929.39	26.8774	73.5542
							2923.32	147.378	2931.32	26.8782	74.0202
							2925.24	147.447	2933.24	26.8891	74.4433
							2927.17	147.501	2935.17	26.8984	74.8282
							2929.1	147.57	2937.1	26.9037	75.1611
							2931.03	147.605	2939.03	26.9237	75.4537
							2932.96	147.63	2940.96	26.9618	75.706
							2934.89	147.636	2942.89	26.9623	75.9005
							2936.82	147.654	2944.82	26.9545	76.1178
							2938.74	147.689	2946.74	26.9345	76.3884
							2940.67	147.723	2948.67	26.9181	76.7305
							2942.6	147.709	2950.6	26.9033	77.1461
							2944.53	147.701	2952.53	26.8682	77.6249
							2946.46	147.711	2954.46	26.8132	78.1331
							2948.39	147.711	2956.39	26.7697	78.6624
							2950.32	147.723	2958.32	26.7177	79.2097
							2952.24	147.74	2960.24	26.6809	79.7871
							2954.17	147.732	2962.17	26.6844	80.3706
							2956.1	147.736	2964.1	26.7018	80.9523
							2958.03	147.737	2966.03	26.6961	81.5097
							2959.96	147.74	2967.96	26.691	82.0288
							2961.89	147.727	2969.89	26.7024	82.528
							2963.81	147.717	2971.81	26.7273	83.0459
							2965.74	147.693	2973.74	26.7469	83.5238
							2967.67	147.646	2975.67	26.7479	83.9757
							2969.6	147.557	2977.6	26.7328	84.3921
							2971.53	147.442	2979.53	26.7298	84.7634
							2973.46	147.322	2981.46	26.7022	85.0922
							2975.39	147.174	2983.39	26.6521	85.4012
							2977.31	147.029	2985.31	26.6213	85.6603
							2979.24	146.98	2987.24	26.6213	85.8706
							2981.17	146.994	2989.17	26.5846	86.0583
							2983.1	147.022	2991.1	26.5437	86.2459
							2985.03	147.044	2993.03	26.5043	86.3845
							2986.96	147.059	2994.96	26.4706	86.4695
							2988.89	147.046	2996.89	26.46	86.5474
							2990.81	147.022	2998.81	26.4395	86.6327
							2992.74	146.944	3000.74	26.3798	86.6938
							2994.67	146.871	3002.67	26.3471	86.7393
							2996.6	146.904	3004.6	26.3287	86.7665
							2998.53	147.042	3006.53	26.298	86.7899
							3000.46	147.144	3008.46	26.2585	86.8176
							3002.38	147.184	3010.38	26.2348	86.8163
							3004.31	147.216	3012.31	26.1897	86.7858
							3006.24	147.252	3014.24	26.1638	86.7772
							3008.17	147.277	3016.17	26.1341	86.7665
							3010.1	147.309	3018.1	26.0986	86.7604
							3012.03	147.339	3020.03	26.0614	86.7485
							3013.95	147.362	3021.95	26.04	86.725
							3015.88	147.373	3023.88	25.9981	86.6907
							3017.81	147.381	3025.81	25.9509	86.6677
							3019.74	147.38	3027.74	25.9113	86.6421
							3021.67	147.374	3029.67	25.8644	86.6231
							3023.6	147.331	3031.6	25.8331	86.5704
							3025.53	147.288	3033.53	25.819	86.5524
							3027.45	147.28	3035.45	25.7747	86.5487
							3029.38	147.27	3037.38	25.745	86.5365
							3031.31	147.237	3039.31	25.7015	86.5092
							3033.24	147.213	3041.24	25.6666	86.4737
							3035.17	147.16	3043.17	25.6219	86.4267
							3037.1	147.123	3045.1	25.5824	86.3969
							3039.03	147.12	3047.03	25.5096	86.3711
							3040.95	147.098	3048.95	25.458	86.3229
							3042.88	147.068	3050.88	25.4082	86.2778
							3044.81	147.032	3052.81	25.3766	86.2401
							3046.74	146.978	3054.74	25.344	86.1737
							3048.67	146.934	3056.67	25.2944	86.0986
							3050.6	146.905	3058.6	25.2247	86.0522
							3052.53	146.905	3060.53	25.1681	86.0253
							3054.45	146.859	3062.45	25.093	85.9749
							3056.38	146.803	3064.38	25.0311	85.9017
							3058.31	146.752	3066.31	25.0017	85.8421
							3060.24	146.72	3068.24	24.9672	85.7918
							3062.17	146.678	3070.17	24.9147	85.7454
							3064.1	146.637	3072.1	24.8504	85.7072
							3066.03	146.596	3074.03	24.7757	85.6468
							3067.95	146.534	3075.95	24.7396	85.5949
							3069.88	146.468	3077.88	24.6954	85.5494
							3071.81	146.429	3079.81	24.6287	85.512
							3073.74	146.381	3081.74	24.5562	85.4545
							3075.67	146.329	3083.67	24.5011	85.4018
							3077.6	146.266	3085.6	24.4337	85.3513
							3079.52	146.211	3087.52	24.3761	85.3248
							3081.45	146.161	3089.45	24.3094	85.2943
							3083.38	146.134	3091.38	24.2312	85.2639
							3085.31	146.096	3093.31	24.1289	85.211
							3087.24	146.053	3095.24	24.0613	85.1333
							3089.17	145.983	3097.17	24.0148	85.0724
							3091.09	145.913	3099.09	23.9563	85.0399
							3093.02	145.862	3101.02	23.8748	84.9762
							3094.95	145.809	3102.95	23.8094	84.914
							3096.88	145.745	3104.88	23.7349	84.8688
							3098.81	145.68	3106.81	23.652	84.8155
							3100.74	145.606	3108.74	23.5918	84.7294
							3102.67	145.544	3110.67	23.5312	84.6658
							3104.59	145.471	3112.59	23.4475	84.6014
							3106.52	145.393	3114.52	23.3759	84.5227
							3108.45	145.331	3116.45	23.2968	84.4237
							3110.38	145.268	3118.38	23.2074	84.3496
							3112.31	145.185	3120.31	23.0984	84.2723
							3114.24	145.12	3122.24	23.0143	84.2045
							3116.17	145.06	3124.17	22.9211	84.124
							3118.09	144.991	3126.09	22.8272	84.0464
							3120.02	144.905	3128.02	22.7257	83.9486
							3121.95	144.825	3129.95	22.6216	83.8802
							3123.88	144.742	3131.88	22.5125	83.7802
							3125.81	144.656	3133.81	22.4217	83.6627
							3127.74	144.56	3135.74	22.3353	83.5511
							3129.66	144.464	3137.66	22.2557	83.4641
							3131.59	144.375	3139.59	22.1557	83.3608
							3133.52	144.298	3141.52	22.0487	83.2497
							3135.45	144.202	3143.45	21.9306	83.1328
							3137.38	144.102	3145.38	21.8146	83.0343
							3139.31	144.01	3147.31	21.6914	82.9151
							3141.24	143.915	3149.24	21.5958	82.812
							3143.16	143.773	3151.16	21.4996	82.711
							3145.09	143.665	3153.09	21.3978	82.6042
							3147.02	143.579	3155.02	21.2616	82.4897
							3148.95	143.476	3156.95	21.1292	82.3909
							3150.88	143.372	3158.88	20.9941	82.2663
							3152.81	143.276	3160.81	20.8752	82.1427
							3154.74	143.163	3162.74	20.7324	82.0212
							3156.66	143.046	3164.66	20.5896	81.9169
							3158.59	142.924	3166.59	20.4549	81.7971
							3160.52	142.83	3168.52	20.3297	81.6921
							3162.45	142.715	3170.45	20.2027	81.5851
							3164.38	142.573	3172.38	20.0653	81.4538
							3166.31	142.418	3174.31	19.8956	81.317
							3168.24	142.298	3176.24	19.7278	81.1961
							3170.16	142.185	3178.16	19.5991	81.0553
							3172.09	142.069	3180.09	19.4765	80.9272
							3174.02	141.937	3182.02	19.311	80.8039
							3175.95	141.793	3183.95	19.1468	80.6712
							3177.88	141.636	3185.88	18.9969	80.5124
							3179.81	141.478	3187.81	18.8726	80.3739
							3181.74	141.347	3189.74	18.7042	80.205
							3183.66	141.232	3191.66	18.5441	80.0414
							3185.59	141.09	3193.59	18.3874	79.8922
							3187.52	140.952	3195.52	18.2186	79.7309
							3189.45	140.793	3197.45	18.031	79.5405
							3191.38	140.645	3199.38	17.8721	79.3581
							3193.31	140.495	3201.31	17.7228	79.188
							3195.23	140.351	3203.23	17.5588	79.0405
							3197.16	140.2	3205.16	17.3706	78.8802
							3199.09	140.053	3207.09	17.2037	78.7293
							3201.02	139.903	3209.02	17.0352	78.5451
							3202.95	139.747	3210.95	16.8675	78.359
							3204.88	139.59	3212.88	16.6827	78.203
							3206.8	139.461	3214.8	16.5254	78.0486
							3208.73	139.331	3216.73	16.3512	77.8889
							3210.66	139.209	3218.66	16.2015	77.719
							3212.59	139.082	3220.59	16.0272	77.5596
							3214.52	138.926	3222.52	15.8663	77.4184
							3216.45	138.779	3224.45	15.7092	77.252
							3218.38	138.655	3226.38	15.5499	77.1045
							3220.3	138.503	3228.3	15.3885	76.9562
							3222.23	138.342	3230.23	15.2491	76.8095
							3224.16	138.208	3232.16	15.0985	76.6443
							3226.09	138.081	3234.09	14.9417	76.4798
							3228.02	137.952	3236.02	14.7617	76.3082
							3229.95	137.83	3237.95	14.5948	76.1403
							3231.88	137.709	3239.88	14.4511	75.9805
							3233.8	137.605	3241.8	14.3183	75.8333
							3235.73	137.474	3243.73	14.1769	75.6488
							3237.66	137.333	3245.66	14.0711	75.465
							3239.59	137.223	3247.59	13.9284	75.3309
							3241.52	137.115	3249.52	13.7559	75.1999
							3243.45	136.992	3251.45	13.5972	75.055
							3245.38	136.871	3253.38	13.4624	74.9301
							3247.3	136.741	3255.3	13.3359	74.7988
							3249.23	136.639	3257.23	13.2142	74.6749
							3251.16	136.546	3259.16	13.0622	74.5498
							3253.09	136.449	3261.09	12.9076	74.4303
							3255.02	136.329	3263.02	12.7649	74.3218
							3256.95	136.213	3264.95	12.6497	74.2274
							3258.88	136.079	3266.88	12.5087	74.1066
							3260.8	135.953	3268.8	12.384	74.0012
							3262.73	135.849	3270.73	12.2398	73.8996
							3264.66	135.76	3272.66	12.0891	73.7963
							3266.59	135.647	3274.59	11.9402	73.6569
							3268.52	135.529	3276.52	11.8099	73.5313
							3270.45	135.418	3278.45	11.6692	73.4064
							3272.37	135.302	3280.37	11.5204	73.2903
							3274.3	135.167	3282.3	11.3553	73.1744
							3276.23	135.061	3284.23	11.2281	73.0688
							3278.16	134.953	3286.16	11.0759	72.9431
							3280.09	134.818	3288.09	10.9066	72.8071
							3282.02	134.679	3290.02	10.7374	72.6643
							3283.95	134.553	3291.95	10.5936	72.525
							3285.87	134.414	3293.87	10.4125	72.3903
							3287.8	134.279	3295.8	10.2175	72.2806
							3289.73	134.141	3297.73	10.0132	72.1155
							3291.66	133.992	3299.66	9.84164	71.9453
							3293.59	133.844	3301.59	9.66348	71.7951
							3295.52	133.705	3303.52	9.49902	71.6652
							3297.44	133.528	3305.44	9.31051	71.5185
							3299.37	133.368	3307.37	9.09604	71.3676
							3301.3	133.21	3309.3	8.87738	71.1799
							3303.23	133.044	3311.23	8.66245	71.0095
							3305.16	132.857	3313.16	8.44355	70.836
							3307.09	132.679	3315.09	8.21492	70.676
							3309.01	132.497	3317.01	7.97899	70.4965
							3310.94	132.316	3318.94	7.75861	70.328
							3312.87	132.127	3320.87	7.50312	70.145
							3314.8	131.932	3322.8	7.28191	69.9517
							3316.73	131.721	3324.73	7.03681	69.7464
							3318.66	131.51	3326.66	6.77818	69.5625
							3320.59	131.309	3328.59	6.51704	69.3519
							3322.51	131.124	3330.51	6.27581	69.148
							3324.44	130.921	3332.44	6.02093	68.9308
							3326.37	130.712	3334.37	5.75459	68.735
							3328.3	130.459	3336.3	5.48856	68.5125
							3330.23	130.213	3338.23	5.24298	68.2949
							3332.16	130.02	3340.16	4.96064	68.0657
							3334.09	129.85	3342.09	4.68639	67.8556
							3336.01	129.614	3344.01	4.40018	67.6282
							3337.94	129.392	3345.94	4.12514	67.3887
							3339.87	129.167	3347.87	3.84	67.1597
							3341.8	128.941	3349.8	3.56401	66.9493
							3343.73	128.697	3351.73	3.28673	66.7166
							3345.66	128.473	3353.66	2.99738	66.4717
							3347.59	128.268	3355.59	2.69048	66.2236
							3349.51	128.056	3357.51	2.42425	65.9914
							3351.44	127.832	3359.44	2.16491	65.7756
							3353.37	127.608	3361.37	1.87483	65.5527
							3355.3	127.368	3363.3	1.56455	65.3054
							3357.23	127.14	3365.23	1.30652	65.0861
							3359.16	126.935	3367.16	1.05264	64.8763
							3361.09	126.739	3369.09	0.80781	64.6835
							3363.01	126.522	3371.01	0.53827	64.4683
							3364.94	126.329	3372.94	0.27151	64.2403
							3366.87	126.124	3374.87	0.02919	64.0363
							3368.8	125.94	3376.8	-0.2	63.8709
							3370.73	125.768	3378.73	-0.47	63.6818
							3372.66	125.59	3380.66	-0.7	63.5095
							3374.58	125.41	3382.58	-0.95	63.3308
							3376.51	125.25	3384.51	-1.18	63.1627
							3378.44	125.097	3386.44	-1.39	63.0073
							3380.37	124.946	3388.37	-1.58	62.8823
							3382.3	124.779	3390.3	-1.77	62.7651
							3384.23	124.638	3392.23	-1.96	62.6108
							3386.16	124.512	3394.16	-2.15	62.4472
							3388.08	124.394	3396.08	-2.36	62.3219
							3390.01	124.267	3398.01	-2.56	62.1968
							3391.94	124.139	3399.94	-2.72	62.1091
							3393.87	124.013	3401.87	-2.93	61.9891
							3395.8	123.897	3403.8	-3.14	61.8795
							3397.73	123.797	3405.73	-3.31	61.7637
							3399.66	123.686	3407.66	-3.44	61.6865
							3401.58	123.572	3409.58	-3.61	61.62
							3403.51	123.464	3411.51	-3.79	61.5426
							3405.44	123.362	3413.44	-3.95	61.4448
							3407.37	123.279	3415.37	-4.09	61.3722
							3409.3	123.181	3417.3	-4.25	61.3103
							3411.23	123.068	3419.23	-4.41	61.2488
							3413.15	122.985	3421.15	-4.56	61.1669
							3415.08	122.897	3423.08	-4.66	61.1152
							3417.01	122.819	3425.01	-4.77	61.0646
							3418.94	122.784	3426.94	-4.87	61.0286
							3420.87	122.743	3428.87	-4.94	61.0014
							3422.8	122.709	3430.8	-5.02	60.9853
							3424.72	122.704	3432.72	-5.11	60.9599
							3426.65	122.706	3434.65	-5.18	60.9691
							3428.58	122.698	3436.58	-5.25	60.9773
							3430.51	122.71	3438.51	-5.35	60.9608
							3432.44	122.741	3440.44	-5.45	60.944
							3434.37	122.766	3442.37	-5.49	60.9349
							3436.3	122.781	3444.3	-5.54	60.9466
							3438.22	122.823	3446.22	-5.59	60.9727
							3440.15	122.861	3448.15	-5.57	60.9638
							3442.08	122.899	3450.08	-5.57	61.0411
							3444.01	122.962	3452.01	-5.56	61.0956
							3445.94	123.037	3453.94	-5.56	61.1392
							3447.87	123.099	3455.87	-5.56	61.1765
							3449.8	123.158	3457.8	-5.56	61.2419
							3451.72	123.254	3459.72	-5.55	61.3094
							3453.65	123.363	3461.65	-5.52	61.3473
							3455.58	123.444	3463.58	-5.46	61.4087
							3457.51	123.527	3465.51	-5.39	61.5161
							3459.44	123.627	3467.44	-5.33	61.6022
							3461.37	123.72	3469.37	-5.27	61.6885
							3463.3	123.848	3471.3	-5.22	61.7451
							3465.22	123.966	3473.22	-5.17	61.8039
							3467.15	124.097	3475.15	-5.09	61.8838
							3469.08	124.235	3477.08	-5.01	62.005
							3471.01	124.351	3479.01	-4.94	62.1082
							3472.94	124.474	3480.94	-4.87	62.157
							3474.87	124.617	3482.87	-4.76	62.2197
							3476.8	124.756	3484.8	-4.62	62.3706
							3478.72	124.882	3486.72	-4.51	62.492
							3480.65	125.019	3488.65	-4.4	62.5778
							3482.58	125.184	3490.58	-4.24	62.6958
							3484.51	125.355	3492.51	-4.11	62.8179
							3486.44	125.538	3494.44	-4.02	62.9272
							3488.37	125.676	3496.37	-3.89	63.035
							3490.29	125.829	3498.29	-3.73	63.1419
							3492.22	126.027	3500.22	-3.65	63.2736
							3494.15	126.213	3502.15	-3.58	63.3632
							3496.08	126.39	3504.08	-3.38	63.4393
							3498.01	126.583	3506.01	-3.17	63.6125
							3499.94	126.771	3507.94	-3.05	63.7628
							3501.86	126.963	3509.86	-2.86	63.8516
							3503.79	127.139	3511.79	-2.65	64.0148
							3505.72	127.323	3513.72	-2.46	64.1868
							3507.65	127.515	3515.65	-2.29	64.3411
							3509.58	127.727	3517.58	-2.12	64.4904
							3511.51	127.923	3519.51	-1.97	64.6356
							3513.44	128.128	3521.44	-1.86	64.7807
							3515.36	128.346	3523.36	-1.7	64.8762
							3517.29	128.543	3525.29	-1.49	65.02
							3519.22	128.749	3527.22	-1.31	65.2102
							3521.15	128.999	3529.15	-1.03	65.3791
							3523.08	129.208	3531.08	-0.78	65.6004
							3525.01	129.417	3533.01	-0.6	65.8614
							3526.94	129.649	3534.94	-0.45	66.0687
							3528.86	129.885	3536.86	-0.2	66.1974
							3530.79	130.089	3538.79	0.05012	66.4026
							3532.72	130.296	3540.72	0.24919	66.6263
							3534.65	130.54	3542.65	0.39648	66.8453
							3536.58	130.812	3544.58	0.57017	66.9978
							3538.51	131.035	3546.51	0.86824	67.1293
							3540.43	131.246	3548.43	1.19881	67.381
							3542.36	131.464	3550.36	1.38892	67.6851
							3544.29	131.694	3552.29	1.63547	67.8402
							3546.22	131.904	3554.22	1.9212	68.0747
							3548.15	132.137	3556.15	2.1743	68.3851
							3550.08	132.372	3558.08	2.39303	68.6481
							3552.01	132.586	3560.01	2.61948	68.8543
							3553.93	132.807	3561.93	2.82457	69.0705
							3555.86	133.049	3563.86	2.92694	69.3086
							3557.79	133.266	3565.79	2.96201	69.412
							3559.72	133.485	3567.72	3.44218	69.4668
							3561.65	133.693	3569.65	3.96371	69.8992
							3563.58	133.891	3571.58	4.22746	70.3444
							3565.51	134.122	3573.51	4.45638	70.6453
							3567.43	134.367	3575.43	4.71113	70.8905
							3569.36	134.555	3577.36	4.94796	71.1823
							3571.29	134.764	3579.29	5.22191	71.4791
							3573.22	134.966	3581.22	5.53524	71.7398
							3575.15	135.175	3583.15	5.76112	72.0188
							3577.08	135.368	3585.08	5.81499	72.2948
							3579.01	135.607	3587.01	5.97874	72.3929
							3580.93	135.858	3588.93	6.54524	72.614
							3582.86	136.056	3590.86	6.86272	73.0926
							3584.79	136.262	3592.79	7.00172	73.4236
							3586.72	136.506	3594.72	7.28671	73.6445
							3588.65	136.744	3596.65	7.65812	73.9222
							3590.58	136.97	3598.58	7.93545	74.2528
							3592.5	137.159	3600.5	8.21239	74.5135
							3594.43	137.343	3602.43	8.5794	74.804
							3596.36	137.541	3604.36	8.83771	75.1993
							3598.29	137.766	3606.29	8.95519	75.5323
							3600.22	137.977	3608.22	9.26656	75.6796
							3602.15	138.217	3610.15	9.68013	75.9202
							3604.07	138.434	3612.07	9.81738	76.266
							3606	138.685	3614	10.1924	76.4637
							3607.93	138.901	3615.93	10.4923	76.8718
							3609.86	139.127	3617.86	10.6688	77.1811
							3611.79	139.372	3619.79	11.1292	77.2541
							3613.72	139.54	3621.72	11.5939	77.6035
							3615.65	139.697	3623.65	11.8403	78.0791
							3617.57	139.907	3625.57	11.9513	78.4603
							3619.5	140.105	3627.5	11.8795	78.7481
							3621.43	140.423	3629.43	12.5697	78.4963
							3623.36	140.599	3631.36	13.0742	78.9409
							3625.29	140.746	3633.29	13.2941	79.4134
							3627.22	140.956	3635.22	13.7138	79.6603
							3629.15	141.183	3637.15	14.0193	80.0216
							3631.07	141.365	3639.07	14.3121	80.2554
							3633	141.568	3641	14.5225	80.5163
							3634.93	141.774	3642.93	14.7998	80.7354
							3636.86	141.975	3644.86	14.8915	81.0805
							3638.79	142.194	3646.79	14.7955	81.2393
							3640.72	142.415	3648.72	15.0056	81.108
							3642.65	142.596	3650.65	15.7126	81.023
							3644.57	142.758	3652.57	16.2419	81.5445
							3646.5	142.9	3654.5	16.2294	82.1205
							3648.43	143.121	3656.43	16.5877	82.1472
							3650.36	143.286	3658.36	16.9491	82.3257
							3652.29	143.403	3660.29	17.0863	82.6644
							3654.22	143.524	3662.22	17.2813	82.8997
							3656.14	143.7	3664.14	17.4898	83.108
							3658.07	143.853	3666.07	17.5813	83.348
							3660	144.022	3668	17.4523	83.5784
							3661.93	144.222	3669.93	17.6088	83.3339
							3663.86	144.316	3671.86	18.0204	83.3889
							3665.79	144.399	3673.79	17.7931	83.9168
							3667.72	144.563	3675.72	18.1483	83.4279
							3669.64	144.592	3677.64	18.5364	83.5891
							3671.57	144.65	3679.57	18.6727	83.9934
							3673.5	144.742	3681.5	18.9011	84.203
							3675.43	144.842	3683.43	18.9819	84.4182
							3677.36	144.929	3685.36	18.9192	84.5764
							3679.29	145.032	3687.29	18.7818	84.7587
							3681.22	145.081	3689.22	18.8795	84.457
							3683.14	145.099	3691.14	19.184	84.375
							3685.07	145.175	3693.07	19.4102	84.5855
							3687	145.253	3695	19.4503	84.8719
							3688.93	145.286	3696.93	19.5265	84.9547
							3690.86	145.346	3698.86	19.5458	85.1193
							3692.79	145.38	3700.79	19.522	85.1355
							3694.72	145.389	3702.72	19.723	84.9577
							3696.64	145.438	3704.64	19.8132	85.116
							3698.57	145.52	3706.57	19.7582	85.2886
							3700.5	145.598	3708.5	19.6116	85.3534
							3702.43	145.654	3710.43	19.4925	85.1918
							3704.36	145.634	3712.36	19.7681	84.8357
							3706.29	145.622	3714.29	19.9994	84.9913
							3708.21	145.65	3716.21	19.998	85.3308
							3710.14	145.684	3718.14	19.9626	85.4291
							3712.07	145.699	3720.07	19.8971	85.4478
							3714	145.725	3722	19.8825	85.3635
							3715.93	145.723	3723.93	19.9122	85.2769
							3717.86	145.744	3725.86	19.9251	85.2949
							3719.78	145.777	3727.78	20.0608	85.2702
							3721.71	145.838	3729.71	19.9403	85.5763
							3723.64	145.893	3731.64	19.7529	85.5469
							3725.57	145.903	3733.57	19.6125	85.29
							3727.5	145.877	3735.5	19.6111	84.9961
							3729.43	145.872	3737.43	20.0166	84.9776
							3731.36	145.886	3739.36	20.0414	85.3248
							3733.28	145.929	3741.28	19.9809	85.5559
							3735.21	145.964	3743.21	19.762	85.8415
							3737.14	145.948	3745.14	20.1069	85.1638
							3739.07	145.982	3747.07	20.0125	85.3664
							3741	146.054	3749	19.8152	85.6374
							3742.93	146.047	3750.93	19.8987	85.2666
							3744.86	145.996	3752.86	20.2734	85.1261
							3746.78	145.986	3754.78	20.3131	85.4744
							3748.71	146.01	3756.71	20.2034	85.7202
							3750.64	145.998	3758.64	20.209	85.6562
							3752.57	145.978	3760.57	20.4234	85.5085
							3754.5	145.996	3762.5	20.4283	85.6728
							3756.43	146.035	3764.43	20.2962	85.802
							3758.36	146.029	3766.36	20.3702	85.6344
							3760.28	146.035	3768.28	20.2954	85.8114
							3762.21	146.029	3770.21	20.4005	85.6187
							3764.14	146.029	3772.14	20.525	85.6565
							3766.07	146.042	3774.07	20.5065	85.8287
							3768	146.073	3776	20.478	85.9007
							3769.93	146.107	3777.93	20.3465	85.9455
							3771.86	146.09	3779.86	20.4472	85.6882
							3773.78	146.061	3781.78	20.5182	85.7265
							3775.71	146.088	3783.71	20.4165	85.8593
							3777.64	146.062	3785.64	20.4684	85.7343
							3779.57	146.051	3787.57	20.5175	85.7879
							3781.5	146.085	3789.5	20.5144	85.8324
							3783.43	146.098	3791.43	20.5122	85.8689
							3785.35	146.089	3793.35	20.4439	85.943
							3787.28	146.112	3795.28	20.3076	85.9967
							3789.21	146.086	3797.21	20.3387	85.706
							3791.14	146.096	3799.14	20.1977	85.8939
							3793.07	146.122	3801.07	20.0946	85.7487
							3795	146.088	3803	20.4314	85.3439
							3796.93	146.103	3804.93	20.2805	85.833
							3798.85	146.129	3806.85	20.3454	85.7197
							3800.78	146.086	3808.78	20.5411	85.5624
							3802.71	146.078	3810.71	20.4489	85.8364
							3804.64	146.12	3812.64	20.3543	85.9506
							3806.57	146.164	3814.57	20.1531	86.0658
							3808.5	146.13	3816.5	20.3099	85.5463
							3810.43	146.128	3818.43	20.1495	85.7305
							3812.35	146.134	3820.35	19.922	85.7762
							3814.28	146.083	3822.28	20.4131	85.2657
							3816.21	146.097	3824.21	20.3537	85.6564
							3818.14	146.101	3826.14	20.2736	85.7656
							3820.07	146.087	3828.07	20.3526	85.7006
							3822	146.121	3830	20.2739	85.9072
							3823.92	146.127	3831.92	20.2455	85.7939
							3825.85	146.147	3833.85	20.1915	85.7768
							3827.78	146.163	3835.78	20.0144	85.8322
							3829.71	146.156	3837.71	19.96	85.6394
							3831.64	146.144	3839.64	20.1243	85.3476
							3833.57	146.132	3841.57	20.1985	85.4955
							3835.49	146.122	3843.49	20.2229	85.5731
							3837.42	146.116	3845.42	20.3586	85.6088
							3839.35	146.092	3847.35	20.331	85.7854
							3841.28	146.113	3849.28	20.1484	85.895
							3843.21	146.173	3851.21	19.7526	86.0649
							3845.14	146.14	3853.14	19.7687	85.5804
							3847.07	146.033	3855.07	20.3094	85.0914
							3848.99	146.059	3856.99	20.253	85.4052
							3850.92	146.059	3858.92	20.2085	85.6761
							3852.85	146.055	3860.85	20.07	85.839
							3854.78	146.054	3862.78	19.9577	85.7405
							3856.71	146.054	3864.71	20.0239	85.5304
							3858.64	146.065	3866.64	20.112	85.5822
							3860.57	146.099	3868.57	19.8534	85.9099
							3862.49	146.077	3870.49	20.0625	85.314
							3864.42	146.096	3872.42	20.0568	85.5248
							3866.35	146.084	3874.35	20.1186	85.5128
							3868.28	146.043	3876.28	20.2255	85.5971
							3870.21	146.057	3878.21	20.0204	85.919
							3872.14	146.067	3880.14	19.9779	85.6856
							3874.07	146.08	3882.07	20.0892	85.4364
							3875.99	146.1	3883.99	19.9032	85.7328
							3877.92	146.055	3885.92	20.0656	85.4818
							3879.85	146.064	3887.85	20.1723	85.5462
							3881.78	146.107	3889.78	19.9458	85.819
							3883.71	146.073	3891.71	19.9756	85.5245
							3885.64	146.025	3893.64	20.095	85.4242
							3887.56	146.027	3895.56	20.0666	85.6464
							3889.49	146.048	3897.49	19.8919	85.7543
							3891.42	146.051	3899.42	19.815	85.5859
							3893.35	146.045	3901.35	19.8272	85.4992
							3895.28	146.015	3903.28	19.8196	85.4511
							3897.21	145.958	3905.21	19.9887	85.2504
							3899.14	145.979	3907.14	20.0777	85.3852
							3901.06	145.999	3909.06	20.0573	85.5612
							3902.99	145.995	3910.99	20.0314	85.6061
							3904.92	146	3912.92	20.0328	85.5881
							3906.85	145.999	3914.85	19.9252	85.6476
							3908.78	145.969	3916.78	19.9088	85.5479
							3910.71	145.959	3918.71	19.9628	85.4611
							3912.64	145.965	3920.64	19.9963	85.4221
							3914.56	145.987	3922.56	19.9032	85.5022
							3916.49	145.965	3924.49	19.8373	85.4072
							3918.42	145.963	3926.42	19.9407	85.3852
							3920.35	145.988	3928.35	19.896	85.5288
							3922.28	145.974	3930.28	19.8289	85.4601
							3924.21	145.956	3932.21	19.8479	85.3146
							3926.14	145.944	3934.14	19.9638	85.2955
							3928.06	145.932	3936.06	19.9492	85.4292
							3929.99	145.933	3937.99	19.9283	85.4362
							3931.92	145.953	3939.92	19.8481	85.4562
							3933.85	145.949	3941.85	19.758	85.4174
							3935.78	145.923	3943.78	19.8185	85.2715
							3937.71	145.932	3945.71	19.8027	85.3308
							3939.63	145.927	3947.63	19.7302	85.3042
							3941.56	145.932	3949.56	19.7833	85.1791
							3943.49	145.931	3951.49	19.8652	85.1998
							3945.42	145.936	3953.42	19.869	85.2545
							3947.35	145.913	3955.35	19.8281	85.2689
							3949.28	145.901	3957.28	19.8203	85.2625
							3951.2	145.913	3959.2	19.7838	85.2667
							3953.13	145.905	3961.13	19.7492	85.2341
							3955.06	145.885	3963.06	19.7905	85.1776
							3956.99	145.908	3964.99	19.8343	85.1946
							3958.92	145.921	3966.92	19.8024	85.1947
							3960.85	145.936	3968.85	19.7848	85.174
							3962.78	145.93	3970.78	19.7659	85.1701
							3964.7	145.906	3972.7	19.7164	85.1644
							3966.63	145.912	3974.63	19.688	85.1246
							3968.56	145.927	3976.56	19.7285	85.12
							3970.49	145.9	3978.49	19.7399	85.125
							3972.42	145.873	3980.42	19.7331	85.1111
							3974.35	145.913	3982.35	19.7145	85.0691
							3976.28	145.953	3984.28	19.7008	85.0304
							3978.2	145.917	3986.2	19.7156	85.019
							3980.13	145.911	3988.13	19.6854	85.04
							3982.06	145.891	3990.06	19.6417	85.0332
							3983.99	145.882	3991.99	19.6574	85.0284
							3985.92	145.867	3993.92	19.6481	85.0134
							3987.85	145.845	3995.85	19.6305	84.9768
							3989.78	145.828	3997.78	19.6173	84.9649
							3991.7	145.853	3999.7	19.6414	84.9484
							3993.63	145.843	4001.63	19.6508	84.9539

[truncated: 30 more sheets: Supplementary Fig. 6, Supplementary Fig. 7, Supplementary Fig. 8, Supplementary Fig. 9, Supplementary Fig. 10, Supplementary Fig. 11, Supplementary Fig. 14, Supplementary Fig. 15, Supplementary Fig. 16, Supplementary Fig. 17, Supplementary Fig. 18, Supplementary Fig. 19, Supplementary Fig. 20, Supplementary Fig. 22, Supplementary Fig. 24, Supplementary Fig. 25, Supplementary Fig. 26, Supplementary Fig.30, Supplementary Fig.31, Supplementary Fig. 32 …]
